# Supplementary material for: Characterisation of premature cell senescence in Alzheimer’s disease using single nuclear transcriptomics
Source: Acta Neuropathol. 2024 May 2;147(1):78. doi: 10.1007/s00401-024-02727-9 (PMC11065703; doi:10.1007/s00401-024-02727-9)
Supplement: Supplementary file 15 — Supplementary file15 (xlsx 12613 KB) [file 401_2024_2727_MOESM15_ESM.xlsx]

## Sheet: Table of contents
Supplementary data description
Supplementary data S1	IMC cohort-1 sample metadata and test statistics
Supplementary data S2	IMC cohort-2 and snRNAseq sample metadata, QC statistics and cell cluster markers
Supplementary data S3	DEG-AD vs Control in all cell clusters
Supplementary data S4	Pathway analysis of DEG from AD vs Control in all cell clusters
Supplementary data S5-ADvsNDC	GSEA AD vs NDC
Supplementary data S5-amyloid	GSEA amyloid-beta
Supplementary data S5-braak	GSEA braak
Supplementary data S6	DEG-regression analysis against amyloid-beta levels
Supplementary data S7	DEG analysis of Astrocytes and Microglia from Smith et al (2021) against amyloid-beta
Supplementary data S8	Meta-analysis results and dataset information
Supplementary data S9	Pathway analysis of DEG from regression analysis against amyloid-beta levels in all cell clusters
Supplementary data S10	Astrocyte, microglia and oligodendrocytes sub-population markers
Supplementary data S11	Meta-analysis regression test statistics against age
Supplementary data S12	DEG and pathway analysis in microglia subclusters: AD vs Control and regression against amyloid-beta levels
Supplementary data S13	Module genes and pathways analysis from microglia trajectory analysis
Supplementary data S14	Module regression analysis statistics against amyloid-beta
Genesets used in this study	Gene set enrichment analysis (GSEA)-gene set list

## Sheet: S1
Sample metadata Cohort-1 (Figure 1a-b)
Brain Bank Network ID	Age	Sex	Braak	Diagnosis
BBN_18399	77	M	0	Control
BBN002.30035	92	M	0	Control
BBN_16213	73	M	0	Control
BBN_11449	82	M	0	Control
BBN003.32261	72	F	1	Control
BBN002.29089	81	M	1	Control
BBN_21005	76	F	2	Control
BBN002.29170	92	F	2	Control
BBN005.29520	94	M	2	Control
BBN_10099	91	F	2	Control
BBN003.32201	79	F	5TO6	AD
BBN003.32212	64	M	5TO6	AD
BBN003.32227	66	M	5TO6	AD
BBN_9786	89	F	5TO6	AD
BBN_7540	75	F	6	AD
BBN_7617	78	F	6	AD
BBN003.26941	74	M	6	AD
BBN003.33729	70	M	6	AD
BBN_4575	74	F	6	AD
BBN002.26094	90	F	6	AD
IMC raw data Figure 1b
Brain Bank Network ID	ROI	OLIG2/GLB1	OLIG2/p16	OLIG2/p16+GLB1	Iba1/GLB1	Iba1/p16	Iba1/p16+GLB1	GFAP/GLB1	GFAP/p16	GFAP/p16+GLB1
BBN003.32261	1	0	95.6522	0	100	66.6667	0	0	25	0
BBN003.32261	2	100	87.8788	11.4286	5.55556	0	0	0	0	0
BBN003.32261	3	0	100	0	0	55.5556	0	0	50	0
BBN003.32261	4	0	0	0	15.3846	0	5.45455	0	0	0
BBN_21005	1	0	0	1.31579	4.34783	82.6087	0	0.657895	5.26316	0.657895
BBN_21005	2	1.31579	10.5263	11.9565	5.6701	37.3057	0	66.6667	100	66.6667
BBN_21005	3	11.9565	83.6957	0	0	0	1.31579	0	0	0
BBN_21005	4	0	50	0	0	11.1111	5.64103	0	2.94118	0
BBN_18399	1	3.01205	47.5904	3.01205	3.73134	7.46269	12.5	3.31126	6.62252	3.31126
BBN_18399	2	21.2121	97.9798	21.2121	28.7671	97.2603	3.7037	100	100	100
BBN_18399	3	16.2162	72.973	16.2162	12.5	56.25	27.2727	19.2308	100	19.2308
BBN_18399	4	16.6667	16.6667	16.6667	0.952381	1.90476	0.952381	2.27273	4.54545	2.27273
BBN002.30035	1	0	100	0	0	88.8889	0	0	83.8462	0
BBN002.30035	2	6.66667	100	6.66667	2.85714	94.2857	2.85714	4.5977	93.1034	4.5977
BBN002.30035	3	0	100	0	2.27273	90.9091	0	1.40845	91.5493	1.40845
BBN002.30035	4	0	0	0	4.7619	95.2381	4.7619	0	93.3333	0
BBN_16213	1	4.87805	100	4.87805	0	0	0	20	100	20
BBN_16213	2	0	0	0	0	0	0	0	0	0
BBN_16213	3	5.45455	100	5.45455	0	100	0	16.129	93.5484	16.129
BBN_16213	4	0	100	0	0	0	0	0	50	0
BBN002.29170	1	0	100	0	0	100	0	0	91.4894	0
BBN002.29170	2	25	100	25	0	0	0	1.49254	29.8969	1.49254
BBN002.29170	3	0	100	0	0	28.5714	0	0	17.1875	0
BBN002.29170	4	0	100	0	0	100	0	0	83.871	0
BBN002.29089	1	0	100	0	0	100	0	0	100	0
BBN002.29089	2	0	100	0	0	100	0	0	100	0
BBN002.29089	3	0	0	0	50	100	0	0	100	0
BBN002.29089	4	0	0	0	0	90.4762	0	0	92.8571	0
BBN_11449	1	0	0	0	0	0	0	34.6939	24.4898	12.2449
BBN_11449	2	0	0	0	0	33.3333	0	0	42.8571	0
BBN_11449	3	4.7619	97.619	4.7619	0	0	0	0	0	0
BBN_11449	4	100	100	100	12.5	50	12.5	10.3448	72.4138	10.3448
BBN005.29520	1	0	0	0	0	100	0	0	87.5	0
BBN005.29520	2	0	0	0	0	0	0	0	100	0
BBN005.29520	3	0	100	0	0	0	0	0	100	0
BBN005.29520	4	0	80	0	0	100	0	0	50	0
BBN_10099	1	0	0	0	0	100	0	0	0	0
BBN_10099	2	0	100	0	0	60	0	0	100	0
BBN_10099	3	0	0	0	0	0	0	0	0	0
BBN_10099	4	0	0	0	0	4.54545	0	0	0	0
BBN_7540	1	100	12	100	85.1852	40.7407	3.0303	10	10	10
BBN_7540	2	100	12.1212	23.0769	94.6524	54.0107	11.5385	100	100	100
BBN_7540	3	0.980392	98.0392	12.1212	3.0303	100	2.1164	100	33.3333	33.3333
BBN_7540	4	100	100	100	56.8	72.8	56	62.1053	71.5789	62.1053
BBN_7617	1	100	21.4286	21.4286	62.5	37.5	59.2	26.7943	2.91262	1.45631
BBN_7617	2	46.3415	36.5854	27.907	55.5556	55.5556	7.14286	13.2159	6.38767	2.86344
BBN_7617	3	100	100	100	59.2	97.6	31.8182	48.3871	94.1935	48.3871
BBN_7617	4	100	100	100	55.2632	100	55.2632	26.7857	100	26.7857
BBN003.26941	1	52.2727	50	53.3333	41.0256	30.7692	8.51064	0	100	0
BBN003.26941	2	22.807	66.6667	28.8136	17.3913	52.1739	27.5	100	100	100
BBN003.26941	3	100	100	100	8.51064	95.7447	8.69565	33.3333	51.8519	23.4568
BBN003.26941	4	5.88235	97.0588	5.88235	3.7037	92.5926	3.7037	2.94118	97.0588	2.94118
BBN_4575	1	0	100	0	0	100	0	0	100	0
BBN_4575	2	0	0	0	0	100	0	0	70	0
BBN_4575	3	71.4286	100	71.4286	76.3158	97.3684	76.3158	54.5455	45.4545	45.4545
BBN_4575	4	71.9512	78.0488	83.5938	81.0219	86.8613	76.259	73.3871	67.7419	66.129
BBN_9786	1	0	0	0	0	100	0	0	50	0
BBN_9786	2	0	0	0	0	36.3636	0	0	40	0
BBN_9786	3	0	0	0	0	100	0	0	50	0
BBN_9786	4	20	60	20	0	78.9474	0	0	60	0
BBN002.26094	1	44.4444	100	44.4444	42.8571	100	42.8571	8.88889	95.5556	8.88889
BBN002.26094	2	57.1429	71.4286	57.1429	36.8421	68.4211	36.8421	58.1818	78.1818	56.3636
BBN002.26094	3	16.092	100	16.092	36	96	36	12	98.6667	12
BBN002.26094	4	20.3704	55.5556	12.963	7.54717	49.0566	3.77358	11.828	44.086	3.22581
BBN003.32201	1	88.8889	88.8889	77.7778	60	80	60	27.907	77.0833	16.6667
BBN003.32201	2	14.2857	95.2381	14.2857	0	0	0	0	77.7778	0
BBN003.32201	3	0	92.3077	0	0	100	0	14.2857	71.4286	0
BBN003.32201	4	13.3333	93.3333	13.3333	16.6667	100	16.6667	66.6667	100	66.6667
BBN003.32212	1	0	100	0	0	100	0	0	100	0
BBN003.32212	2	0	0	0	0	92.3077	0	0	60	0
BBN003.32212	3	0	0	0	0	100	0	5.55556	44.4444	0
BBN003.32212	4	100	0	0	50	50	0	0	73.6842	0
BBN003.32227	1	5.08475	86.4407	3.38983	7.69231	76.9231	7.69231	0	40	0
BBN003.32227	2	9.85915	92.9577	9.85915	0	100	0	26.6667	66.6667	26.6667
BBN003.32227	3	5	81.6667	5	0	100	0	100	100	100
BBN003.32227	4	15.7895	84.2105	15.7895	0	80	0	100	100	100
BBN003.33729	1	21.4286	71.4286	10.7143	0	100	0	5	80	0
BBN003.33729	2	4.16667	100	4.16667	0	100	0	12.5	87.5	12.5
BBN003.33729	3	16.6667	83.3333	16.6667	0	0	0	0	69.5652	0
BBN003.33729	4	33.6449	100	33.6449	60.5263	100	60.5263	30	98.75	30
IMC data summary AD vs Control Figure 1b
Celltype	Marker	Control	AD	Fold Change	p-value
Microglia	GLB1	6.23+3.05	25.46+6.71	4.1	0.033
Microglia	p16	48.81+8.44	78.04+3.05	1.6	0.011
Microglia	GLB1+p16	1.92+1.08	17.29+4.6	9	0.023
Oligodendrocyte	GLB1	7.93+3.24	36.45+8.39	4.6	0.0031
Oligodendrocyte	p16	58.51+6.98	65.72+8.46	1.1	0.3254
Oligodendrocyte	GLB1+p16	5.71+2.65	29.57+7.02	5.2	0.0099
Astrocyte	GLB1	7.02+3.29	28.27+6.88	4	0.02
Astrocyte	p16	54.81+9.08	70.35+4.45	1.3	0.315
Astrocyte	GLB1+p16	6.46+3.26	23.9+6.02	3.7	0.042
IMC raw data plaque proximity Figure 4b
Brain Bank Network ID	ROI	Distal p16+	Distal GLB1+	Distal p16+GLB1+	Proximal p16+	Proximal GLB1+	Proximal p16+GLB1+
BBN003.32261	1	0.5	0.333333	0	0	0	0
BBN003.32261	2	0.0322581	0.129032	0	0	0	0
BBN003.32261	3	0.235294	0.176471	0.0588235	0	0	0
BBN003.32261	4	0	0.0357143	0	0.666667	0.666667	0.666667
BBN_21005	1	0	0	0	0	0	0
BBN_21005	2	0	0	0	0	0	0
BBN_21005	3	0	0	0	0	0	0
BBN_21005	4	0	0	0	0	0	0
BBN_18399	1	0	0	0	0	0	0
BBN_18399	2	0	0	0	0	0	0
BBN_18399	3	0.1	0.1	0.1	0	0	0
BBN_18399	4	0	0	0	0	0	0
BBN002.30035	1	0.483333	0	0	0	0	0
BBN002.30035	2	0.151899	0.0379747	0.0379747	0	0	0
BBN002.30035	3	0.333333	0.0166667	0	0	0	0
BBN002.30035	4	0.148148	0	0	0.666667	0.333333	0.333333
BBN_16213	1	0	0	0	0	0	0
BBN_16213	2	0	0	0	0	0	0
BBN_16213	3	0	0	0	0	0	0
BBN_16213	4	0.205882	0	0	0	0	0
BBN002.29089	1	0	0.09375	0	0	0	0
BBN002.29089	2	0.148148	0.0740741	0.0740741	0	0	0
BBN002.29089	3	0.155556	0.0444444	0	0	0	0
BBN002.29089	4	0.103448	0.137931	0.0689655	0	0	0
BBN002.29170	1	0.0483871	0	0	0	0	0
BBN002.29170	2	0	0.0588235	0	0	0	0
BBN002.29170	3	0	0	0	0	0	0
BBN002.29170	4	0.153846	0	0	0	0	0
BBN_11449	1	0.190476	0.047619	0	0	0	0
BBN_11449	2	0.285714	0	0	0	0	0
BBN_11449	3	0.347826	0	0	0	0	0
BBN_11449	4	0.184211	0	0	0	0	0
BBN005.29520	1	0.285714	0	0	0.533333	0.333333	0.2
BBN005.29520	2	0	0	0	0	0	0
BBN005.29520	3	0.333333	0.333333	0.333333	0.6	0.4	0.2
BBN005.29520	4	0	0	0	0.4	0	0
BBN_10099	1	0.260274	0	0	0	0	0
BBN_10099	2	0.172043	0	0	0	0	0
BBN_10099	3	0.0294118	0	0	0	0	0
BBN_10099	4	0.0428571	0	0	0	0	0
BBN003.32201	1	0	0	0	0.727273	0.727273	0.636364
BBN003.32201	2	0	0	0	0.666667	0.666667	0.333333
BBN003.32201	3	0.333333	0	0	0	0	0
BBN003.32201	4	0.333333	0	0	0.625	0.25	0.25
BBN003.32212	1	0.220339	0	0	0.4	0	0
BBN003.32212	2	0.533333	0	0	0.407407	0	0
BBN003.32212	3	0.25	0	0	0.25	0	0
BBN003.32212	4	0.2	0	0	0.363636	0.0909091	0.0454545
BBN003.32227	1	0	0	0	0.5	0.375	0.375
BBN003.32227	2	0	0	0	0.75	0.5	0.5
BBN003.32227	3	0	0	0	0.666667	0.666667	0.666667
BBN003.32227	4	0	0	0	0.666667	0.5	0.5
BBN_7540	1	0	0	0	0	0	0
BBN_7540	2	0	0	0	0	0.3	0
BBN_7540	3	0.304348	0.0869565	0.0869565	0.575	0.325	0.325
BBN_7540	4	0	0	0	0	0	0
BBN_7617	1	0	0	0	0.75	0.625	0.625
BBN_7617	2	0.333333	0	0	0	0	0
BBN_7617	3	0.733333	0.133333	0.133333	0.916667	0.833333	0.833333
BBN_7617	4	0.285714	0.142857	0.142857	0.785714	0.607143	0.571429
BBN003.26941	1	0	0	0	0.105263	0.263158	0.105263
BBN003.26941	2	0	0	0	0.25	0.25	0.25
BBN003.26941	3	0.333333	0	0	0.652174	0.173913	0.130435
BBN003.26941	4	0.333333	0	0	0.540541	0.162162	0.135135
BBN003.33729	1	0.285714	0	0	0.307692	0.307692	0.230769
BBN003.33729	2	0.285714	0	0	0.307692	0.230769	0.153846
BBN003.33729	3	0	0	0	0.25	0	0
BBN003.33729	4	0.75	0	0	0.52381	0.142857	0.142857
BBN_9786	1	0.5	0	0	0.222222	0.222222	0.222222
BBN_9786	2	0.133333	0	0	0.142857	0	0
BBN_9786	3	0.307692	0	0	0.285714	0	0
BBN_9786	4	0.363636	0	0	0.351351	0.0810811	0.0810811
BBN_4575	1	0.25	0	0	0.333333	0	0
BBN_4575	2	0	0	0	0	0	0
BBN_4575	3	0.588235	0.411765	0.352941	0.567568	0.351351	0.297297
BBN_4575	4	0.333333	0.333333	0.333333	0.884058	0.971014	0.884058
BBN002.26094	1	0.0909091	0.0909091	0	0.210526	0.315789	0.157895
BBN002.26094	2	0	0	0	0	0	0
BBN002.26094	3	0.4	0.1	0	0.416667	0.333333	0.333333
BBN002.26094	4	0.25	0	0	0.184211	0.157895	0.0263158
IMC data summary plaque proximity Figure 4b
Marker	Diagnosis	% Microglia distal to plaque (> 10 μm of 4G8)	% Microglia proximal to plaque (<= 10 μm of 4G8)	Fold Change	p-value
GLB1	AD	3.25+1.88	26.08+5.49	8	0.00065
p16	AD	21.83+3.73	38.97+5.27	1.8	0.01398
GLB1+p16	AD	2.62+1.76	22.03+5.61	8.4	0.00103

## Sheet: S2
Sample metadata Cohort-2
Sample Manifest	Sample ID	Brain Bank Network ID	Diagnosis	Braak	Age	Sex	PMI	RIN	Brain region	Amyloid beta (%4G8 positve area)	pTau (%AT8 positive area)
zofil	IGF113055	BBN_16213	Control	0	73	M	23	6.3	SSC	0.29	0.005
jimid	IGF113058	BBN_16213	Control	0	73	M	23	6	EC	0.332	0.01
dilob	IGF113079	BBN_18399	Control	0	77	M	11	7.5	MTG	0.046	0.013
nugih	IGF113056	BBN_18399	Control	0	77	M	11	6.7	SSC	0.325	0.031
kidad	IGF113066	BBN_18399	Control	0	77	M	11	6.8	EC	0.544	0.037
rizap	IGF113083	BBN_16213	Control	0	73	M	23	5.4	MTG	0.147	0.01
bifid	IGF113093	BBN002.30035	Control	0	92	M	9	7.7	EC	0.408	0.036
zapaz	IGF113097	BBN002.30035	Control	0	92	M	9	8.1	MTG	0.181	0.153
mogak	IGF113077	BBN_10109	Control	1	80	F	26.6	4.1	EC	0.454	0.458
fikol	IGF113070	BBN002.29089	Control	1	81	M	10	3.4	EC	0.514	0.039
bojoj	IGF113102	BBN002.30035	Control	0	92	M	9	7.9	SSC	0.343	0.037
buson	IGF113088	BBN_10109	Control	1	80	F	26.6	4.6	MTG	0.783	1.388
dunal	IGF113075	BBN_10099	Control	2	91	F	22	6.6	EC	0.822	0.862
hipuh	IGF113092	BBN_21005	Control	2	76	F	22	7.8	EC	0.393	0.523
davir	IGF113078	BBN_10109	Control	1	80	F	26.6	5.3	SSC	0.227	0.041
mupir	IGF113105	BBN002.29170	Control	2	92	F	12	3.9	EC	0.159	0.018
kafon	IGF113059	BBN_24370	AD	3	68	F	53	8.2	EC	0.066	0.247
mojuz	IGF113069	BBN002.29089	Control	1	81	M	10	2.7	SSC	0.375	0.031
jumuv	IGF113080	BBN002.29089	Control	1	81	M	10	4.6	MTG	0.455	0.012
vaguh	IGF113091	BBN_10611	AD	3	92	F	30	6.4	EC	0.186	0.074
kunir	IGF113087	BBN_10099	Control	2	91	F	22	7.3	MTG	0.585	0.047
zaruv	IGF113076	BBN_10099	Control	2	91	F	22	7.9	SSC	0.227	0.063
jirug	IGF113096	BBN_21005	Control	2	76	F	22	8.2	MTG	0.968	0.118
sovuj	IGF113099	BBN002.29170	Control	2	92	F	12	2.9	MTG	0.214	0.101
majol	IGF113085	BBN_24370	AD	3	68	F	53	6.7	MTG	0.058	0.042
lumol	IGF113089	BBN_24578	AD	3	83	M	10	5.7	MTG	1.131	0.13
limug	IGF113081	BBN_21792	AD	4	87	M	19	5.4	MTG	1.273	0.611
huzal	IGF113068	BBN_24578	AD	3	83	M	10	6.9	EC	0.987	0.122
hivor	IGF113062	BBN_21792	AD	4	87	M	19	6	EC	0.371	0.78
fovij	IGF113101	BBN_21005	Control	2	76	F	22	7.1	SSC	0.529	0.01
pukol	IGF113106	BBN002.29170	Control	2	92	F	12	3.7	SSC	0.584	0.047
suzus	IGF113064	BBN_24578	AD	3	83	M	10	6.8	SSC	0.718	0.052
sibos	IGF113067	BBN_9939	AD	5	85	F	10	6.6	EC	1.764	1.884
jofuj	IGF113094	BBN_18813	AD	5	85	F	23	3.3	EC	1.196	5.148
runal	IGF113057	BBN_24370	AD	3	68	F	53	8.1	SSC	0.33	0.014
doguk	IGF113063	BBN002.30127	AD	5	83	M	19.5	7.7	EC	0.822	2.597
sojit	IGF113100	BBN_10611	AD	3	92	F	30	4.5	SSC	0.531	0.041
vuvum	IGF113090	BBN_18813	AD	5	85	F	23	4.9	MTG	1.684	6.956
kobaz	IGF113082	BBN002.30127	AD	5	83	M	19.5	8.1	MTG	1.268	4.599
jafuf	IGF113086	BBN_9984	AD	6	79	M	20	4.4	MTG	3.005	7.398
huzib	IGF113098	BBN002.26094	AD	6	90	F	10	3.1	MTG	0.71	0.596
vujaz	IGF113060	BBN_21792	AD	4	87	M	19	6.9	SSC	1.53	0.177
horar	IGF113073	BBN_9984	AD	6	79	M	20	6.8	EC	1.948	3.79
duvub	IGF113061	BBN002.30127	AD	5	83	M	19.5	7.6	SSC	0.358	0.081
hufuk	IGF113065	BBN_9939	AD	5	85	F	10	7.1	SSC	2.585	1.556
gosoz	IGF113104	BBN002.26094	AD	6	90	F	10	2.6	EC	1.986	2.439
fupov	IGF113103	BBN_18813	AD	5	85	F	23	6.2	SSC	2.214	1.907
puluf	IGF113072	BBN_9984	AD	6	79	M	20	7.7	SSC	3.654	1.709
bivan	IGF113107	BBN002.26094	AD	6	90	F	10	3.3	SSC	2.9	4.526
Cell type markers
gene_id	gene_short_name	cell_group	marker_score	mean_expression	fraction_expressing	specificity	pseudo_R2	marker_test_p_value	marker_test_q_value
GPM6A	GPM6A	Astro	0.441828	23.9362	0.923811	0.478266	0.457203	0	0
ADCY2	ADCY2	Astro	0.442637	9.58137	0.853553	0.518582	0.417901	0	0
SLC4A4	SLC4A4	Astro	0.445221	4.79153	0.752437	0.591706	0.467681	0	0
ZNRF3	ZNRF3	Astro	0.446833	4.36834	0.773253	0.577862	0.445319	0	0
ETNPPL	ETNPPL	Astro	0.452197	1.55168	0.548503	0.824421	0.481709	0	0
GJA1	GJA1	Astro	0.452223	2.79867	0.673018	0.671933	0.534835	0	0
PITPNC1	PITPNC1	Astro	0.460298	14.0173	0.885878	0.519595	0.593043	0	0
STON2	STON2	Astro	0.468066	2.28394	0.656459	0.713016	0.524836	0	0
ACSBG1	ACSBG1	Astro	0.471537	1.87453	0.629008	0.749653	0.491232	0	0
LINC00499	LINC00499	Astro	0.472688	3.20456	0.569847	0.8295	0.497306	0	0
DTNA	DTNA	Astro	0.4727	20.7372	0.915737	0.516196	0.544031	0	0
FAM189A2	FAM189A2	Astro	0.476581	2.17916	0.62475	0.762834	0.525214	0	0
GLIS3	GLIS3	Astro	0.482706	7.4741	0.816882	0.590912	0.558594	0	0
RGS20	RGS20	Astro	0.487477	2.57145	0.6569	0.742088	0.501574	0	0
GFAP	GFAP	Astro	0.52646	5.82035	0.757898	0.694632	0.576666	0	0
GPC5	GPC5	Astro	0.532269	20.4212	0.860012	0.618909	0.555491	0	0
SLC14A1	SLC14A1	Astro	0.535073	3.51651	0.655197	0.816659	0.563135	0	0
BMPR1B	BMPR1B	Astro	0.549597	3.79086	0.750323	0.73248	0.580408	0	0
TPD52L1	TPD52L1	Astro	0.561557	5.01377	0.779419	0.720482	0.600282	0	0
AQP4	AQP4	Astro	0.566365	5.05277	0.772255	0.733391	0.623247	0	0
OBI1-AS1	OBI1-AS1	Astro	0.569326	4.82695	0.696477	0.817437	0.588688	0	0
RYR3	RYR3	Astro	0.577465	9.87619	0.858925	0.672311	0.626157	0	0
RFX4	RFX4	Astro	0.585442	4.89798	0.802349	0.72966	0.658593	0	0
SLC1A2	SLC1A2	Astro	0.598305	25.5214	0.90047	0.664437	0.655353	0	0
ADGRV1	ADGRV1	Astro	0.696235	15.3302	0.880094	0.791092	0.718298	0	0
DPY19L2P1	DPY19L2P1	Exc	0.429919	1.29967	0.837803	0.51315	0.602202	0	0
KHDRBS2	KHDRBS2	Exc	0.432854	7.395	0.918957	0.471027	0.609442	0	0
STXBP5L	STXBP5L	Exc	0.433416	9.97971	0.942771	0.459726	0.629862	0	0
CNKSR2	CNKSR2	Exc	0.436362	4.19634	0.923345	0.472588	0.612582	0	0
DLGAP2	DLGAP2	Exc	0.446977	7.92175	0.937477	0.476787	0.676823	0	0
KCNQ5	KCNQ5	Exc	0.447798	10.0322	0.926031	0.483567	0.661336	0	0
CABP1	CABP1	Exc	0.449304	1.86106	0.872697	0.514845	0.641437	0	0
RYR2	RYR2	Exc	0.452052	9.27231	0.944917	0.478404	0.641374	0	0
AC011287.1	AC011287.1	Exc	0.453955	3.27613	0.683809	0.663862	0.506884	0	0
KCNIP4	KCNIP4	Exc	0.455793	60.793	0.948367	0.480608	0.621045	0	0
KIAA1211L	KIAA1211L	Exc	0.465314	1.66939	0.84049	0.553623	0.657895	0	0
CAMK2A	CAMK2A	Exc	0.468551	2.38883	0.902075	0.519414	0.641817	0	0
LDB2	LDB2	Exc	0.469065	5.4636	0.909037	0.516002	0.692956	0	0
LINC01250	LINC01250	Exc	0.470679	1.5648	0.804483	0.58507	0.60139	0	0
LY86-AS1	LY86-AS1	Exc	0.473387	1.35951	0.684143	0.691942	0.571262	0	0
IQCJ-SCHIP1	IQCJ-SCHIP1	Exc	0.473458	13.0223	0.918671	0.515373	0.568026	0	0
NELL2	NELL2	Exc	0.482321	4.51751	0.931738	0.517658	0.698438	0	0
SH3GL2	SH3GL2	Exc	0.485503	2.77091	0.897464	0.540972	0.675474	0	0
MIR137HG	MIR137HG	Exc	0.492217	1.83914	0.843001	0.583886	0.654921	0	0
SATB2	SATB2	Exc	0.498649	2.1224	0.856275	0.582346	0.635307	0	0
AL117329.1	AL117329.1	Exc	0.499042	2.8814	0.675988	0.738241	0.571808	0	0
FSTL4	FSTL4	Exc	0.524354	2.70545	0.819188	0.64009	0.629798	0	0
SV2B	SV2B	Exc	0.539792	2.39601	0.894174	0.603677	0.680548	0	0
RALYL	RALYL	Exc	0.5422	13.9363	0.945521	0.57344	0.74433	0	0
MLIP	MLIP	Exc	0.561276	1.64087	0.790986	0.70959	0.682959	0	0
ATP8A2	ATP8A2	Inh	0.400846	5.07879	0.933644	0.429336	0.265705	0	0
SNHG14	SNHG14	Inh	0.401464	32.1367	0.992992	0.404298	0.354629	0	0
CNTN5	CNTN5	Inh	0.4062	12.6846	0.812592	0.499882	0.21447	0	0
GABRB2	GABRB2	Inh	0.408844	5.15886	0.922803	0.443045	0.278984	0	0
KCNJ3	KCNJ3	Inh	0.418272	3.55104	0.902929	0.463239	0.293939	0	0
ERBB4	ERBB4	Inh	0.419325	38.7619	0.925541	0.453059	0.352274	0	0
GAD1	GAD1	Inh	0.422733	1.97413	0.816589	0.517681	0.507493	0	0
TENM3	TENM3	Inh	0.423254	3.83092	0.832302	0.508534	0.288706	0	0
NRXN3	NRXN3	Inh	0.429502	31.9682	0.984287	0.436358	0.345319	0	0
RAB3C	RAB3C	Inh	0.430898	2.7242	0.846592	0.50898	0.377674	0	0
GRIA1	GRIA1	Inh	0.4354	5.0066	0.926362	0.470011	0.312489	0	0
SLC35F4	SLC35F4	Inh	0.437431	1.33145	0.612373	0.714321	0.402414	0	0
GALNTL6	GALNTL6	Inh	0.438075	10.0056	0.716343	0.611545	0.255463	0	0
GABRG3	GABRG3	Inh	0.44089	4.03717	0.858527	0.513543	0.295594	0	0
GRIK2	GRIK2	Inh	0.446082	13.7298	0.969286	0.460217	0.4178	0	0
BTBD11	BTBD11	Inh	0.458175	1.96736	0.69948	0.655023	0.465537	0	0
SYNPR	SYNPR	Inh	0.458596	4.51999	0.705776	0.649775	0.339961	0	0
ANK1	ANK1	Inh	0.466731	1.32589	0.720394	0.647882	0.454012	0	0
ROBO2	ROBO2	Inh	0.487109	21.5718	0.894114	0.544795	0.320397	0	0
CNTNAP2	CNTNAP2	Inh	0.517793	46.2387	0.981714	0.527438	0.469066	0	0
GAD2	GAD2	Inh	0.531108	1.66426	0.70939	0.748683	0.547469	0	0
KCNC2	KCNC2	Inh	0.5444	5.85635	0.91158	0.597206	0.439763	0	0
ZNF385D	ZNF385D	Inh	0.568014	9.19377	0.895538	0.634271	0.56329	0	0
GRIP1	GRIP1	Inh	0.595259	10.14	0.936491	0.635628	0.572861	0	0
DLX6-AS1	DLX6-AS1	Inh	0.601192	1.73462	0.718149	0.83714	0.607026	0	0
LY86	LY86	Micro	0.465727	2.61913	0.601491	0.774287	0.490855	0	0
CSF1R	CSF1R	Micro	0.47519	3.36056	0.680356	0.698444	0.557948	0	0
IKZF1	IKZF1	Micro	0.480525	2.91172	0.621174	0.773574	0.525264	0	0
AOAH	AOAH	Micro	0.480953	4.50466	0.703897	0.683272	0.439885	0	0
SRGAP2	SRGAP2	Micro	0.48473	7.89294	0.825203	0.587408	0.508295	0	0
SLCO2B1	SLCO2B1	Micro	0.484744	5.00617	0.742284	0.653044	0.589771	0	0
RHBDF2	RHBDF2	Micro	0.492883	3.09402	0.676498	0.728581	0.553174	0	0
RBM47	RBM47	Micro	0.507738	3.78077	0.671201	0.756463	0.533952	0	0
LRMDA	LRMDA	Micro	0.515432	22.228	0.872613	0.590676	0.569292	0	0
INPP5D	INPP5D	Micro	0.518359	4.85181	0.76164	0.680583	0.607295	0	0
SYK	SYK	Micro	0.523356	3.28204	0.668258	0.783165	0.567024	0	0
DLEU1	DLEU1	Micro	0.524587	8.31232	0.779362	0.673098	0.486852	0	0
ATP8B4	ATP8B4	Micro	0.524589	4.88111	0.728747	0.71985	0.513884	0	0
PLXDC2	PLXDC2	Micro	0.545387	36.1092	0.923882	0.590321	0.538911	0	0
RUNX1	RUNX1	Micro	0.55119	8.37158	0.79486	0.693443	0.545905	0	0
ARHGAP24	ARHGAP24	Micro	0.55794	16.8413	0.865943	0.644315	0.548083	0	0
DOCK2	DOCK2	Micro	0.567849	5.01645	0.757913	0.749227	0.599696	0	0
ADAM28	ADAM28	Micro	0.573244	5.08316	0.74163	0.772952	0.631115	0	0
LNCAROD	LNCAROD	Micro	0.575806	8.25224	0.725674	0.793477	0.606683	0	0
PTPRC	PTPRC	Micro	0.576051	4.82593	0.757389	0.760574	0.646081	0	0
ARHGAP15	ARHGAP15	Micro	0.600337	7.41217	0.797607	0.752673	0.635388	0	0
TBXAS1	TBXAS1	Micro	0.600547	6.32032	0.791067	0.759161	0.643457	0	0
FYB1	FYB1	Micro	0.6209	7.14162	0.813039	0.763678	0.689171	0	0
APBB1IP	APBB1IP	Micro	0.628507	8.4617	0.8082	0.777662	0.693517	0	0
DOCK8	DOCK8	Micro	0.653244	9.56589	0.84299	0.774914	0.721275	0	0
COL11A1	COL11A1	OPC	0.45279	3.03526	0.826081	0.548119	0.450037	0	0
LINC00511	LINC00511	OPC	0.460482	4.9576	0.888094	0.518506	0.42657	0	0
LINC02588	LINC02588	OPC	0.462172	1.77945	0.624876	0.739622	0.399918	0	0
SOX6	SOX6	OPC	0.467967	8.94518	0.929624	0.503394	0.503054	0	0
BRINP3	BRINP3	OPC	0.468698	7.26061	0.883203	0.530679	0.380432	0	0
LRRC4C	LRRC4C	OPC	0.503026	29.5294	0.957973	0.525094	0.547435	0	0
PLPP4	PLPP4	OPC	0.507869	2.3626	0.75124	0.676041	0.444973	0	0
FERMT1	FERMT1	OPC	0.509922	1.38524	0.640893	0.795644	0.508725	0	0
XYLT1	XYLT1	OPC	0.525847	8.24814	0.904111	0.581618	0.492418	0	0
MMP16	MMP16	OPC	0.533442	11.0397	0.934373	0.57091	0.482213	0	0
COL9A1	COL9A1	OPC	0.533818	1.41962	0.673636	0.792443	0.527813	0	0
DSCAM	DSCAM	OPC	0.538493	36.2624	0.948901	0.567491	0.545432	0	0
MYT1	MYT1	OPC	0.545423	1.67221	0.719348	0.758218	0.542137	0	0
STK32A	STK32A	OPC	0.558684	2.25939	0.773777	0.722021	0.546366	0	0
SEMA5A	SEMA5A	OPC	0.575767	7.66866	0.914883	0.629334	0.603485	0	0
LUZP2	LUZP2	OPC	0.59642	9.08151	0.922112	0.646798	0.63292	0	0
PTPRZ1	PTPRZ1	OPC	0.599304	16.313	0.976541	0.6137	0.681756	0	0
CA10	CA10	OPC	0.602797	7.94456	0.898724	0.670725	0.5252	0	0
SMOC1	SMOC1	OPC	0.686757	6.4261	0.923459	0.743679	0.688178	0	0
PCDH15	PCDH15	OPC	0.696209	16.4683	0.950248	0.73266	0.753607	0	0
TNR	TNR	OPC	0.702675	23.3441	0.978172	0.718356	0.818942	0	0
VCAN	VCAN	OPC	0.708777	12.5608	0.964989	0.734492	0.768738	0	0
MEGF11	MEGF11	OPC	0.709517	5.85873	0.904181	0.784706	0.732072	0	0
AC004852.2	AC004852.2	OPC	0.709753	4.921	0.817931	0.867742	0.710549	0	0
LHFPL3	LHFPL3	OPC	0.729431	25.7164	0.923955	0.789466	0.74798	0	0
C10orf90	C10orf90	Oligo	0.487208	6.13622	0.84494	0.576618	0.623345	0	0
ANLN	ANLN	Oligo	0.487679	2.60384	0.698094	0.698586	0.563257	0	0
SLC24A2	SLC24A2	Oligo	0.494101	17.5118	0.947508	0.521474	0.577197	0	0
TTLL7	TTLL7	Oligo	0.498473	10.4477	0.933108	0.534207	0.600218	0	0
UGT8	UGT8	Oligo	0.501063	3.49911	0.781188	0.641411	0.622449	0	0
CERCAM	CERCAM	Oligo	0.505025	3.31856	0.74345	0.6793	0.591352	0	0
LINC01608	LINC01608	Oligo	0.512073	3.56407	0.657605	0.778694	0.568354	0	0
SLCO1A2	SLCO1A2	Oligo	0.519756	3.28511	0.765246	0.679202	0.655773	0	0
PIP4K2A	PIP4K2A	Oligo	0.521545	15.677	0.944108	0.552421	0.715394	0	0
PRUNE2	PRUNE2	Oligo	0.524079	9.61412	0.915883	0.572211	0.644461	0	0
HHIP	HHIP	Oligo	0.535578	3.49609	0.729421	0.73425	0.601244	0	0
CNTN2	CNTN2	Oligo	0.541152	3.49757	0.794883	0.680794	0.609322	0	0
MOG	MOG	Oligo	0.544339	2.67113	0.730499	0.74516	0.630201	0	0
PLEKHH1	PLEKHH1	Oligo	0.548809	4.79506	0.846687	0.648184	0.658363	0	0
CLMN	CLMN	Oligo	0.550173	5.87066	0.878312	0.626398	0.694886	0	0
SLC44A1	SLC44A1	Oligo	0.555484	15.9123	0.958434	0.579574	0.749701	0	0
MBP	MBP	Oligo	0.569937	16.2349	0.960738	0.593228	0.771947	0	0
TF	TF	Oligo	0.573798	5.15881	0.847653	0.676925	0.679264	0	0
RNF220	RNF220	Oligo	0.599446	14.3725	0.926344	0.647109	0.749272	0	0
ENPP2	ENPP2	Oligo	0.608669	5.13021	0.858672	0.708849	0.740698	0	0
TMEM144	TMEM144	Oligo	0.627255	9.29721	0.911461	0.688187	0.749279	0	0
MOBP	MOBP	Oligo	0.640035	6.79856	0.838771	0.763063	0.717829	0	0
CTNNA3	CTNNA3	Oligo	0.643247	23.3429	0.919674	0.699429	0.74484	0	0
PLP1	PLP1	Oligo	0.669621	27.402	0.936415	0.71509	0.776621	0	0
ST18	ST18	Oligo	0.727765	19.3316	0.944127	0.770834	0.843477	0	0
TACC1	TACC1	Vasc	0.266604	5.12817	0.648007	0.411422	0.049752	0	0
MECOM	MECOM	Vasc	0.269595	4.38356	0.304891	0.884234	0.21696	0	0
ABCB1	ABCB1	Vasc	0.269714	5.23172	0.320652	0.841143	0.186816	0	0
IFITM3	IFITM3	Vasc	0.270093	2.36562	0.39837	0.677996	0.177387	0	0
IGFBP7	IGFBP7	Vasc	0.273022	3.50063	0.480978	0.567638	0.150976	0	0
LEF1	LEF1	Vasc	0.279569	1.49019	0.317391	0.880834	0.24256	0	0
UTRN	UTRN	Vasc	0.281439	4.97582	0.641486	0.43873	0.158154	0	0
CLDN5	CLDN5	Vasc	0.284642	4.1589	0.310688	0.916166	0.246176	0	0
FLT1	FLT1	Vasc	0.289387	7.98078	0.347101	0.833725	0.228188	0	0
UACA	UACA	Vasc	0.292951	2.84515	0.515399	0.568397	0.152576	0	0
CALD1	CALD1	Vasc	0.294834	6.12934	0.548913	0.537124	0.093875	0	0
FN1	FN1	Vasc	0.297954	2.4406	0.413587	0.720414	0.190901	0	0
TGM2	TGM2	Vasc	0.310194	2.05852	0.337862	0.918108	0.267731	0	0
ATP10A	ATP10A	Vasc	0.311711	3.95517	0.364674	0.854766	0.23358	0	0
VIM	VIM	Vasc	0.312628	3.35236	0.462862	0.675423	0.192455	0	0
SVIL	SVIL	Vasc	0.324335	2.99124	0.483333	0.671037	0.237398	0	0
CFH	CFH	Vasc	0.326748	2.38703	0.363043	0.900025	0.28402	0	0
ITGA1	ITGA1	Vasc	0.33565	2.08135	0.429891	0.780779	0.263508	0	0
ITIH5	ITIH5	Vasc	0.34193	2.07958	0.399275	0.856375	0.286737	0	0
EPAS1	EPAS1	Vasc	0.343776	3.77648	0.4625	0.743298	0.263168	0	0
SYNE2	SYNE2	Vasc	0.35211	3.30152	0.534783	0.658417	0.248618	0	0
ARHGAP29	ARHGAP29	Vasc	0.355726	3.1811	0.512138	0.694591	0.235748	0	0
RBPMS	RBPMS	Vasc	0.36879	4.39931	0.490399	0.752021	0.247342	0	0
COBLL1	COBLL1	Vasc	0.403673	4.27447	0.538768	0.749251	0.26745	0	0
EBF1	EBF1	Vasc	0.451766	5.09924	0.511051	0.883994	0.386229	0	0
Nuclei stat per sample
Sample Manifest	Total nuclei	mean_total_counts	stdev_total_counts	mean_total_features_by_counts	stdev_total_features_by_counts	mean_pc_mito	stdev_pc_mito	mean_pc_ribo	stdev_pc_ribo
bifid	7101	5820.99	3866.34	2450.55	1088.71	0.013	0.01	0.002	0.002
bivan	2158	3872.01	3678.28	1669.7	1189.7	0.026	0.014	0.002	0.002
bojoj	6532	9767	8425.37	3182.52	1735.65	0.011	0.011	0.002	0.002
buson	2767	7130.43	6270.21	2459.31	1466.23	0.015	0.013	0.002	0.001
davir	4556	13583.9	11387.2	3782.58	1999.23	0.02	0.013	0.002	0.001
dilob	4127	19673.4	15755.4	4311.3	2049.09	0.021	0.012	0.002	0.002
doguk	2739	2496.29	2290.88	1478.09	1124.84	0.025	0.013	0.007	0.005
dunal	3193	4791.04	4463.43	2024.65	1333.43	0.016	0.012	0.003	0.002
duvub	4930	15348.1	14243.3	4084.81	2521.46	0.008	0.01	0.003	0.002
fikol	2563	4896.46	3841.2	1904.77	995.375	0.022	0.013	0.002	0.002
fovij	5802	7471.61	8357.2	2582	2051.64	0.016	0.013	0.002	0.002
fupov	4778	11078.8	9768.91	3279.14	1908.97	0.022	0.013	0.002	0.001
gosoz	1761	4127.84	2277.43	1896.65	760.66	0.027	0.012	0.002	0.002
hipuh	5201	7466.13	5246.18	2792.2	1330.29	0.016	0.011	0.002	0.002
hivor	1160	1613.73	947.922	996.061	472.888	0.026	0.013	0.004	0.003
horar	9454	5752.08	4539.43	2378.19	1207.03	0.024	0.012	0.003	0.002
hufuk	5070	13376.8	11838.8	3741.67	2106.22	0.022	0.013	0.002	0.001
huzal	2378	12998.2	12675.5	3312.49	2055.82	0.015	0.013	0.002	0.002
huzib	2683	4903.44	2496.02	2052.76	711.4	0.02	0.012	0.002	0.001
jafuf	2079	6664.26	5563.11	2534.15	1420.88	0.023	0.014	0.003	0.003
jimid	1841	1899.12	1143.91	1138.23	557.008	0.029	0.012	0.006	0.006
jirug	7340	8874.8	7593.94	3279.61	1998.51	0.018	0.013	0.002	0.001
jofuj	1767	5699.96	3837.39	2130.91	1022.62	0.021	0.012	0.002	0.001
jumuv	2368	6326.75	4823.31	2305.84	1146.86	0.023	0.013	0.002	0.001
kafon	5585	7249.82	6590.88	2715.16	1642.39	0.011	0.011	0.003	0.003
kidad	4568	14963.9	13191.4	3597.41	1910.2	0.017	0.013	0.002	0.002
kobaz	5041	10677.3	10486.5	3241.48	2136.18	0.015	0.011	0.002	0.001
kunir	6826	13694.8	12509.9	3970.73	2385.7	0.018	0.011	0.002	0.001
limug	3804	9880.77	8004.1	3029.22	1611.56	0.018	0.013	0.002	0.001
lumol	5421	10983.5	10305	3335.56	2019.74	0.019	0.013	0.002	0.001
majol	5729	15357.3	13643	4206.76	2349.41	0.018	0.013	0.002	0.001
mogak	3318	8507.1	6714.04	2879.79	1499.28	0.016	0.012	0.002	0.002
mojuz	1094	3246.5	2233.82	1447.01	724.183	0.025	0.013	0.002	0.003
mupir	1009	7767.73	5752	2606.32	1269.01	0.025	0.013	0.002	0.002
nugih	2377	2078.55	1521.2	1206.61	715.287	0.028	0.012	0.005	0.005
pukol	4175	8299.57	5929.85	2777.28	1308.42	0.023	0.013	0.002	0.002
puluf	12418	6775.96	5816.67	2802.96	1701.09	0.018	0.011	0.003	0.002
rizap	4217	9738.22	9096.71	2943.99	1783.4	0.021	0.013	0.002	0.001
runal	2128	8035.8	7575.16	2797.58	1786.9	0.023	0.014	0.002	0.001
sibos	1512	7117.47	5021.72	2515.56	1162.5	0.015	0.012	0.003	0.002
sojit	4653	7459.57	6964.52	2703.53	1649.22	0.014	0.012	0.002	0.003
sovuj	2415	9041.46	5751.7	2840.41	1158.55	0.022	0.013	0.002	0.001
suzus	4983	9566.73	8109.15	3124.85	1752.51	0.019	0.013	0.002	0.001
vaguh	6132	6990.02	5889.74	2566.16	1419.92	0.013	0.011	0.002	0.003
vujaz	3290	13063.2	11790.9	3540.62	2086.92	0.017	0.012	0.002	0.001
vuvum	3701	9507.89	8116.05	3010.8	1723.58	0.026	0.014	0.002	0.001
zapaz	6873	7176.2	5876.53	2647.67	1373.63	0.007	0.008	0.002	0.002
zaruv	5305	7750.71	8260.47	2754.81	1984.57	0.015	0.012	0.002	0.002
zofil	3048	13670.3	10876.3	3813.95	1900.49	0.021	0.012	0.002	0.002
Nuclei count per celltype
Sample Manifest	Astro	Exc	Inh	Micro	OPC	Oligo	Vasc
bifid	1460	510	363	1124	448	2969	227
bivan	363	566	86	96	221	790	36
bojoj	1159	2038	586	514	366	1664	205
buson	543	909	234	209	298	313	261
davir	550	2145	388	182	289	918	84
dilob	451	1893	750	199	294	462	78
doguk	377	756	203	347	241	766	49
dunal	962	403	99	436	255	1001	37
duvub	690	2343	699	326	128	583	161
fikol	548	563	101	269	505	515	62
fovij	1041	1866	755	326	398	1226	190
fupov	880	1652	461	143	274	1271	97
gosoz	321	36	1	95	201	995	112
hipuh	798	324	154	391	316	3141	77
hivor	171	70	5	74	153	663	24
horar	1790	2582	819	989	724	1973	577
hufuk	725	2347	656	339	233	731	39
huzal	439	640	187	201	179	651	81
huzib	260	53	39	272	238	1775	46
jafuf	608	448	150	274	149	380	70
jimid	417	81	41	136	288	792	86
jirug	864	3273	1271	222	277	1365	68
jofuj	344	134	63	101	191	882	52
jumuv	355	691	123	126	217	791	65
kafon	1137	2128	472	474	399	634	341
kidad	463	1484	460	269	301	1505	86
kobaz	541	1822	708	419	194	1263	94
kunir	1086	2872	843	313	382	1268	62
limug	600	1282	278	212	229	1152	51
lumol	818	2076	620	332	231	1310	34
majol	908	2734	659	353	320	688	67
mogak	638	1305	206	139	376	569	85
mojuz	333	153	22	41	245	185	115
mupir	267	169	60	55	284	155	19
nugih	407	470	169	98	196	975	62
pukol	1163	1593	254	214	387	313	251
puluf	1569	4760	1440	912	422	3000	315
rizap	514	1091	284	263	364	1684	17
runal	507	645	173	166	293	296	48
sibos	209	78	64	166	66	839	90
sojit	705	1890	487	313	208	842	208
sovuj	778	904	115	138	291	172	17
suzus	710	2028	552	173	237	1178	105
vaguh	1161	810	200	1148	351	2247	215
vujaz	454	1372	318	147	169	807	23
vuvum	629	1028	390	147	414	1045	48
zapaz	1022	1724	456	942	391	2108	230
zaruv	944	1106	504	352	310	1959	130
zofil	381	1058	297	115	167	1007	23

## Sheet: S3
Astrocyte										Microglia										Excitatory Neuron										Inhibitory Neuron										Oligodendrocyte
ensembl_gene_id	gene	gene_biotype	logFC	ci.hi	ci.lo	pval	padj			ensembl_gene_id	gene	gene_biotype	logFC	ci.hi	ci.lo	pval	padj			ensembl_gene_id	gene	gene_biotype	logFC	ci.hi	ci.lo	pval	padj			ensembl_gene_id	gene	gene_biotype	logFC	ci.hi	ci.lo	pval	padj			ensembl_gene_id	gene	gene_biotype	logFC	ci.hi	ci.lo	pval	padj
ENSG00000158186	MRAS	protein_coding	1.90149	2.46909	1.33389	1.4456e-10	1.00614e-06			ENSG00000144724	PTPRG	protein_coding	1.56717	2.17075	0.963579	5.71177e-14	2.98725e-10			ENSG00000171681	ATF7IP	protein_coding	0.64117	0.863681	0.418658	1.43231e-06	0.0154475			ENSG00000074211	PPP2R2C	protein_coding	-0.58791	-0.32766	-0.84816	8.5748e-07	0.00320756			ENSG00000137872	SEMA6D	protein_coding	-1.30372	-0.974951	-1.63249	2.98458e-13	1.65584e-09
ENSG00000003989	SLC7A2	protein_coding	1.78063	2.32654	1.23472	9.63889e-10	3.35433e-06			ENSG00000099250	NRP1	protein_coding	1.28862	1.74421	0.833036	2.49637e-10	6.528e-07			ENSG00000063978	RNF4	protein_coding	-0.412975	-0.259273	-0.566676	1.04501e-05	0.0167442			ENSG00000152377	SPOCK1	protein_coding	-0.571915	-0.320847	-0.822983	1.00624e-06	0.00320756			ENSG00000035687	ADSS	protein_coding	0.955949	1.20778	0.704116	2.12474e-09	5.89403e-06
ENSG00000245832	MIR4300HG	lncRNA	2.75542	4.35694	1.15389	7.48889e-09	1.73742e-05			ENSG00000152689	RASGRP3	protein_coding	1.32587	1.85502	0.79673	1.03162e-09	1.79846e-06			ENSG00000074211	PPP2R2C	protein_coding	-0.372368	-0.219216	-0.525521	1.31174e-05	0.0167442			ENSG00000168243	GNG4	protein_coding	-0.648464	-0.387334	-0.909594	3.35863e-07	0.00320756			ENSG00000183354	KIAA2026	protein_coding	0.652589	0.850443	0.454735	1.70346e-08	3.15027e-05
ENSG00000134201	GSTM5	protein_coding	-0.462583	-0.245982	-0.679184	1.05911e-08	1.84285e-05			ENSG00000055130	CUL1	protein_coding	-0.861928	-0.58432	-1.13954	4.25262e-09	5.56029e-06			ENSG00000080546	SESN1	protein_coding	0.87536	1.32123	0.429488	9.06138e-06	0.0167442			ENSG00000100678	SLC8A3	protein_coding	-0.803865	-0.397872	-1.20986	2.1014e-06	0.00398789			ENSG00000198795	ZNF521	protein_coding	0.734247	1.09609	0.372406	5.1392e-08	7.12806e-05
ENSG00000283913	AL512662.2	lncRNA	1.44195	2.20222	0.681677	2.69469e-08	3.75101e-05			ENSG00000113742	CPEB4	protein_coding	-1.15013	-0.697424	-1.60283	6.77087e-09	7.08233e-06			ENSG00000084710	EFR3B	protein_coding	-0.927289	-0.57822	-1.27636	6.32093e-06	0.0167442			ENSG00000112242	E2F3	protein_coding	-0.419908	-0.277059	-0.562756	2.46624e-06	0.00398789			ENSG00000105854	PON2	protein_coding	-0.908722	-0.616227	-1.20122	8.05049e-08	8.67088e-05
ENSG00000146648	EGFR	protein_coding	1.37917	1.85044	0.907905	7.83109e-08	7.78634e-05			ENSG00000171791	BCL2	protein_coding	1.29649	1.83661	0.756371	1.06659e-08	9.29709e-06			ENSG00000087116	ADAMTS2	protein_coding	0.518571	0.870753	0.16639	1.4622e-05	0.0167442			ENSG00000183337	BCOR	protein_coding	-0.592278	-0.350215	-0.83434	2.88824e-06	0.00398789			ENSG00000128268	MGAT3	protein_coding	-0.363356	-0.239273	-0.487439	9.37731e-08	8.67088e-05
ENSG00000164188	RANBP3L	protein_coding	1.72417	2.42698	1.02136	7.73985e-08	7.78634e-05			ENSG00000114541	FRMD4B	protein_coding	2.02825	2.67966	1.37684	8.33617e-08	6.22831e-05			ENSG00000113580	NR3C1	protein_coding	0.715721	1.00395	0.427491	1.26269e-05	0.0167442			ENSG00000198722	UNC13B	protein_coding	-0.405937	-0.252779	-0.559094	2.91909e-06	0.00398789			ENSG00000140873	ADAMTS18	protein_coding	-1.67255	-0.0246088	-3.32049	1.73301e-07	0.000137354
ENSG00000115380	EFEMP1	protein_coding	-1.85906	-1.13161	-2.58652	1.74016e-07	0.000151394			ENSG00000002549	LAP3	protein_coding	-1.18129	-0.669978	-1.6926	9.52914e-08	6.22968e-05			ENSG00000142149	HUNK	protein_coding	-1.09887	-0.569519	-1.62822	3.30055e-06	0.0167442			ENSG00000020577	SAMD4A	protein_coding	-0.833211	-0.333831	-1.33259	4.61517e-06	0.00441349			ENSG00000012983	MAP4K5	protein_coding	0.471358	0.633616	0.3091	2.27515e-07	0.000157782
ENSG00000074657	ZNF532	protein_coding	-0.689811	-0.407001	-0.972622	2.71677e-07	0.000210097			ENSG00000105810	CDK6	protein_coding	0.919487	1.3621	0.476876	1.53459e-07	8.843e-05			ENSG00000144057	ST6GAL2	protein_coding	-1.10098	-0.671524	-1.53043	8.39243e-06	0.0167442			ENSG00000073910	FRY	protein_coding	0.418995	0.622251	0.215739	3.8155e-06	0.00441349			ENSG00000170921	TANC2	protein_coding	1.20784	1.63616	0.779522	2.60238e-07	0.000160422
ENSG00000198948	MFAP3L	protein_coding	-0.861407	-0.475454	-1.24736	3.36847e-07	0.000234446			ENSG00000116191	RALGPS2	protein_coding	-1.29661	-0.796922	-1.7963	1.69082e-07	8.843e-05			ENSG00000255495	AC145124.1	lncRNA	-0.336165	-0.175306	-0.497023	1.55255e-05	0.0167442			ENSG00000119242	CCDC92	protein_coding	-0.423453	-0.254099	-0.592806	4.24038e-06	0.00441349			ENSG00000104324	CPQ	protein_coding	1.47842	2.2281	0.728743	3.14855e-07	0.000174682
ENSG00000133195	SLC39A11	protein_coding	2.07541	2.98757	1.16324	4.05592e-07	0.000256629			ENSG00000167601	AXL	protein_coding	1.11949	1.54695	0.69202	5.71892e-07	0.000271909			ENSG00000166960	CCDC178	protein_coding	0.23899	0.513187	-0.0352073	2.12792e-05	0.0208633			ENSG00000171681	ATF7IP	protein_coding	0.653628	0.87996	0.427295	5.62633e-06	0.00489133			ENSG00000107736	CDH23	protein_coding	-0.585777	-0.320968	-0.850586	4.65958e-07	0.000235012
ENSG00000080546	SESN1	protein_coding	1.50191	2.15111	0.852714	4.98375e-07	0.000289058			ENSG00000183943	PRKX	protein_coding	0.730325	0.991929	0.468721	7.54134e-07	0.000328677			ENSG00000106236	NPTX2	protein_coding	-0.85702	-0.37853	-1.33551	2.34337e-05	0.021061			ENSG00000198369	SPRED2	protein_coding	-0.784516	-0.470898	-1.09813	6.49274e-06	0.00517418			ENSG00000172845	SP3	protein_coding	0.371686	0.49211	0.251263	8.70705e-07	0.000402556
ENSG00000067113	PLPP1	protein_coding	1.64054	2.33133	0.949742	1.15796e-06	0.000575672			ENSG00000136732	GYPC	protein_coding	0.762178	1.05806	0.466293	1.09296e-06	0.000439708			ENSG00000102763	VWA8	protein_coding	0.647009	1.08492	0.209094	2.57149e-05	0.0213335			ENSG00000080546	SESN1	protein_coding	0.748962	1.15283	0.34509	9.10808e-06	0.00633582			ENSG00000087053	MTMR2	protein_coding	0.958927	1.34842	0.569437	1.13284e-06	0.000483461
ENSG00000185989	RASA3	protein_coding	-0.496524	-0.313819	-0.679228	1.08176e-06	0.000575672			ENSG00000166900	STX3	protein_coding	0.368797	0.499298	0.238296	2.67939e-06	0.00100094			ENSG00000121486	TRMT1L	protein_coding	0.381342	0.543619	0.219065	2.94279e-05	0.02267			ENSG00000198589	LRBA	protein_coding	0.528115	0.908753	0.147478	9.27549e-06	0.00633582			ENSG00000227051	C14orf132	protein_coding	-0.343176	-0.193027	-0.493325	1.26849e-06	0.000502686
ENSG00000274265	AC245297.3	lncRNA	0.879762	1.25211	0.507418	1.25115e-06	0.000580534			ENSG00000029725	RABEP1	protein_coding	0.792429	1.1088	0.476059	3.03601e-06	0.00105856			ENSG00000114126	TFDP2	protein_coding	0.479143	0.704493	0.253792	3.82085e-05	0.0274719			ENSG00000108384	RAD51C	protein_coding	0.353093	0.482748	0.223437	1.12561e-05	0.00677911			ENSG00000143772	ITPKB	protein_coding	1.32375	1.84476	0.802743	1.63337e-06	0.000604128
ENSG00000120306	CYSTM1	protein_coding	0.993739	1.37827	0.609206	1.69085e-06	0.00068339			ENSG00000170921	TANC2	protein_coding	1.37116	2.0211	0.721215	3.77215e-06	0.00123302			ENSG00000165300	SLITRK5	protein_coding	0.851677	1.21598	0.487373	5.30659e-05	0.0357697			ENSG00000172985	SH3RF3	protein_coding	-0.537658	0.151674	-1.22699	1.13422e-05	0.00677911			ENSG00000056097	ZFR	protein_coding	0.381797	0.505114	0.258479	2.60399e-06	0.000861681
ENSG00000129422	MTUS1	protein_coding	1.14348	1.57461	0.712347	1.67124e-06	0.00068339			ENSG00000157483	MYO1E	protein_coding	1.25121	1.9492	0.553233	4.35583e-06	0.00134006			ENSG00000131375	CAPN7	protein_coding	0.472865	0.671543	0.274186	7.70471e-05	0.0409758			ENSG00000104450	SPAG1	protein_coding	0.39749	0.555105	0.239874	1.5574e-05	0.00876081			ENSG00000074211	PPP2R2C	protein_coding	-0.51978	-0.309934	-0.729626	2.79565e-06	0.000861681
ENSG00000177853	ZNF518A	protein_coding	-1.25211	-0.72778	-1.77643	1.76739e-06	0.00068339			ENSG00000266302	AC098850.3	protein_coding	-0.648951	-0.306022	-0.991879	5.21388e-06	0.00151492			ENSG00000137177	KIF13A	protein_coding	0.69377	1.27854	0.108995	7.0107e-05	0.0409758			ENSG00000159023	EPB41	protein_coding	0.275348	0.511917	0.0387795	2.51743e-05	0.0133746			ENSG00000144749	LRIG1	protein_coding	-0.539358	-0.311685	-0.76703	2.73155e-06	0.000861681
ENSG00000116793	PHTF1	protein_coding	0.218227	0.300392	0.136062	2.36049e-06	0.000864684			ENSG00000135679	MDM2	protein_coding	0.746258	1.0252	0.467315	8.1764e-06	0.00207196			ENSG00000141646	SMAD4	protein_coding	0.512601	0.741151	0.284051	7.41978e-05	0.0409758			ENSG00000108557	RAI1	protein_coding	-0.968128	-0.524496	-1.41176	3.46391e-05	0.0174344			ENSG00000068878	PSME4	protein_coding	0.565351	0.798346	0.332355	3.67673e-06	0.00102822
ENSG00000069702	TGFBR3	protein_coding	1.2402	1.73731	0.743087	3.34058e-06	0.000968767			ENSG00000137145	DENND4C	protein_coding	0.796658	1.11238	0.480931	8.31955e-06	0.00207196			ENSG00000143889	HNRNPLL	protein_coding	0.664942	0.956056	0.373828	8.32204e-05	0.0409758			ENSG00000204929	AC007389.1	lncRNA	-0.466066	-0.236505	-0.695627	4.25571e-05	0.0203487			ENSG00000157827	FMNL2	protein_coding	0.26811	0.406817	0.129403	3.70664e-06	0.00102822
ENSG00000143702	CEP170	protein_coding	0.627505	0.852526	0.402485	3.27789e-06	0.000968767			ENSG00000157657	ZNF618	protein_coding	0.894549	1.29072	0.498373	8.08391e-06	0.00207196			ENSG00000182022	CHST15	protein_coding	-0.887471	-0.401743	-1.3732	8.35854e-05	0.0409758			ENSG00000136295	TTYH3	protein_coding	-0.491186	-0.245732	-0.736639	4.65641e-05	0.0212044			ENSG00000070214	SLC44A1	protein_coding	0.316178	0.443643	0.188713	4.32812e-06	0.00114345
ENSG00000159176	CSRP1	protein_coding	1.68427	2.40805	0.960484	2.83082e-06	0.000968767			ENSG00000082074	FYB1	protein_coding	-0.60587	-0.230706	-0.981033	9.90356e-06	0.00235435			ENSG00000283674	AC068587.4	lncRNA	-1.0985	-0.632636	-1.56436	6.58189e-05	0.0409758			ENSG00000114541	FRMD4B	protein_coding	-0.420594	-0.236428	-0.604759	6.07515e-05	0.0264076			ENSG00000115464	USP34	protein_coding	0.430754	0.604703	0.256804	5.60054e-06	0.00141235
ENSG00000172733	PURG	protein_coding	0.804159	1.12925	0.479065	3.10588e-06	0.000968767			ENSG00000135678	CPM	protein_coding	0.852287	1.47432	0.230255	1.04446e-05	0.00237501			ENSG00000175274	TP53I11	protein_coding	-0.40095	-0.195633	-0.606268	0.000100855	0.0472923			ENSG00000173041	ZNF680	protein_coding	0.669688	0.965921	0.373455	6.85643e-05	0.0285078			ENSG00000165443	PHYHIPL	protein_coding	0.809542	1.21625	0.402833	8.32203e-06	0.00200742
ENSG00000178104	PDE4DIP	protein_coding	1.43245	2.12583	0.739076	3.33078e-06	0.000968767			ENSG00000163755	HPS3	protein_coding	0.702566	0.968372	0.43676	1.12866e-05	0.00245954			ENSG00000118007	STAG1	protein_coding	0.481112	0.788429	0.173794	0.000113934	0.0511989			ENSG00000152910	CNTNAP4	protein_coding	0.506364	0.951307	0.0614207	7.7236e-05	0.0307753			ENSG00000135678	CPM	protein_coding	0.947468	1.38632	0.508615	1.05872e-05	0.00234951
ENSG00000152049	KCNE4	protein_coding	1.13146	1.7461	0.516825	3.53234e-06	0.000983403			ENSG00000072121	ZFYVE26	protein_coding	0.204223	0.288414	0.120032	1.29885e-05	0.00271719			ENSG00000100906	NFKBIA	protein_coding	0.326256	0.491909	0.160604	0.000132831	0.0557079			ENSG00000166435	XRRA1	protein_coding	-0.822694	-0.447325	-1.19806	8.39203e-05	0.0319661			ENSG00000139737	SLAIN1	protein_coding	0.456965	0.640746	0.273183	1.04722e-05	0.00234951
ENSG00000114126	TFDP2	protein_coding	1.0155	1.41595	0.615043	4.08489e-06	0.00109349			ENSG00000152926	ZNF117	protein_coding	-0.442431	-0.248322	-0.63654	1.40292e-05	0.00271751			ENSG00000125462	C1orf61	protein_coding	-0.637394	-0.358673	-0.916115	0.000134298	0.0557079			ENSG00000170677	SOCS6	protein_coding	0.230846	0.330062	0.13163	8.69098e-05	0.0319661			ENSG00000154874	CCDC144B	transcribed_unprocessed_pseudogene	-0.692759	-0.402154	-0.983363	1.17059e-05	0.00249786
ENSG00000104760	FGL1	protein_coding	0.576155	0.921474	0.230836	4.70279e-06	0.00121228			ENSG00000198286	CARD11	protein_coding	1.41232	2.28248	0.542151	1.38408e-05	0.00271751			ENSG00000072041	SLC6A15	protein_coding	0.662688	0.964888	0.360488	0.000154859	0.0618576			ENSG00000213047	DENND1B	protein_coding	0.458823	0.715278	0.202368	0.000117754	0.0417066			ENSG00000164134	NAA15	protein_coding	0.275523	0.373289	0.177758	1.24972e-05	0.00256795
ENSG00000130066	SAT1	protein_coding	-1.41132	-0.672764	-2.14987	5.13526e-06	0.00123246			ENSG00000244694	PTCHD4	protein_coding	0.48725	0.766544	0.207955	2.21388e-05	0.0041352			ENSG00000120458	MSANTD2	protein_coding	0.242527	0.351098	0.133956	0.000167872	0.0624309			ENSG00000178996	SNX18	protein_coding	0.159988	0.237574	0.0824015	0.000126619	0.043245			ENSG00000237166	LINC01792	lncRNA	-0.718216	-0.371855	-1.06458	1.31063e-05	0.00259693
ENSG00000154721	JAM2	protein_coding	0.73574	1.05841	0.413074	5.01658e-06	0.00123246			ENSG00000064999	ANKS1A	protein_coding	-0.832953	-0.232477	-1.43343	3.29741e-05	0.00483292			ENSG00000130287	NCAN	protein_coding	-0.514518	-0.283359	-0.745676	0.000162616	0.0624309			ENSG00000139044	B4GALNT3	protein_coding	-0.344414	-0.165505	-0.523323	0.000166384	0.0466177			ENSG00000103404	USP31	protein_coding	0.915151	1.33734	0.492964	1.52e-05	0.00281788
ENSG00000125772	GPCPD1	protein_coding	-0.946736	-0.501281	-1.39219	5.50467e-06	0.00127708			ENSG00000106565	TMEM176B	protein_coding	-0.802301	-0.371988	-1.23261	3.01567e-05	0.00483292			ENSG00000120370	GORAB	protein_coding	0.0953467	0.13777	0.052923	0.000179952	0.0629467			ENSG00000143971	ETAA1	protein_coding	0.14459	0.218153	0.0710273	0.000169105	0.0466177			ENSG00000172005	MAL	protein_coding	-0.998993	-0.542875	-1.45511	1.52373e-05	0.00281788
ENSG00000154874	CCDC144B	transcribed_unprocessed_pseudogene	-0.768599	-0.431847	-1.10535	8.1159e-06	0.00182215			ENSG00000143398	PIP5K1A	protein_coding	-0.425359	-0.250049	-0.600668	3.32926e-05	0.00483292			ENSG00000123358	NR4A1	protein_coding	-0.311218	-0.155303	-0.467133	0.000180932	0.0629467			ENSG00000153815	CMIP	protein_coding	-0.447849	-0.192061	-0.703636	0.000168937	0.0466177			ENSG00000118007	STAG1	protein_coding	0.755626	1.3381	0.173154	1.66235e-05	0.0029534
ENSG00000275131	AC241952.1	transcribed_unprocessed_pseudogene	1.0668	1.5993	0.534293	8.51155e-06	0.00185126			ENSG00000143772	ITPKB	protein_coding	0.6347	0.934869	0.33453	2.76892e-05	0.00483292			ENSG00000164307	ERAP1	protein_coding	0.324657	0.480948	0.168367	0.000203122	0.0684585			ENSG00000157782	CABP1	protein_coding	-0.503216	-0.267768	-0.738664	0.000175493	0.0466177			ENSG00000180817	PPA1	protein_coding	1.04393	1.58476	0.503106	1.70348e-05	0.0029534
ENSG00000113369	ARRDC3	protein_coding	-0.563752	-0.275368	-0.852137	1.12449e-05	0.0023019			ENSG00000152217	SETBP1	protein_coding	-1.1047	-0.531769	-1.67763	3.36257e-05	0.00483292			ENSG00000109458	GAB1	protein_coding	1.07923	1.9635	0.194947	0.000211616	0.0691598			ENSG00000167037	SGSM1	protein_coding	-0.676016	-0.307959	-1.04407	0.000156189	0.0466177			ENSG00000166435	XRRA1	protein_coding	-0.822152	-0.406073	-1.23823	1.95778e-05	0.00329145
ENSG00000236197	AC002429.2	lncRNA	-1.95809	-1.15506	-2.76113	1.09403e-05	0.0023019			ENSG00000154229	PRKCA	protein_coding	-1.31035	-0.556769	-2.06392	3.39334e-05	0.00483292			ENSG00000160216	AGPAT3	protein_coding	-0.562053	-0.304656	-0.81945	0.00023342	0.0740422			ENSG00000184985	SORCS2	protein_coding	-0.499968	-0.239708	-0.760228	0.000173897	0.0466177			ENSG00000146373	RNF217	protein_coding	-0.76296	-0.389198	-1.13672	2.16975e-05	0.00354052
ENSG00000032444	PNPLA6	protein_coding	0.902879	1.30995	0.495808	1.33228e-05	0.00244018			ENSG00000171914	TLN2	protein_coding	-1.51302	-0.864704	-2.16133	3.41908e-05	0.00483292			ENSG00000154874	CCDC144B	transcribed_unprocessed_pseudogene	-1.45655	-0.784818	-2.12828	0.00027409	0.0798935			ENSG00000187498	COL4A1	protein_coding	-0.331541	-0.117114	-0.545968	0.000148224	0.0466177			ENSG00000108557	RAI1	protein_coding	-0.500115	-0.235663	-0.764566	2.23644e-05	0.00354507
ENSG00000147862	NFIB	protein_coding	0.664613	0.94075	0.388476	1.27108e-05	0.00244018			ENSG00000175387	SMAD2	protein_coding	0.547609	0.76137	0.333848	3.04542e-05	0.00483292			ENSG00000176840	MIR7-3HG	lncRNA	-0.441955	-0.212187	-0.671722	0.000272436	0.0798935			ENSG00000254101	LINC02055	lncRNA	0.348056	0.576284	0.119828	0.000168762	0.0466177			ENSG00000136938	ANP32B	protein_coding	0.183115	0.255832	0.110398	2.49251e-05	0.00384124
ENSG00000155085	AK9	protein_coding	0.369155	0.513249	0.225061	1.30839e-05	0.00244018			ENSG00000253988	AC079015.1	lncRNA	0.903907	1.37892	0.428894	2.92051e-05	0.00483292			ENSG00000237686	AL109615.3	lncRNA	-0.213958	-0.0879616	-0.339954	0.000266927	0.0798935			ENSG00000034693	PEX3	protein_coding	0.553516	0.812872	0.29416	0.000190972	0.0471503			ENSG00000160179	ABCG1	protein_coding	-0.801191	-0.36478	-1.2376	2.79542e-05	0.00419162
ENSG00000236790	LINC00299	lncRNA	1.89226	2.83292	0.95161	1.31032e-05	0.00244018			ENSG00000122490	SLC66A2	protein_coding	-0.261699	-0.163357	-0.360041	3.69072e-05	0.0050796			ENSG00000181350	LRRC75A	protein_coding	-0.224806	-0.126561	-0.323051	0.000282545	0.0801906			ENSG00000048540	LMO3	protein_coding	0.589769	0.853339	0.3262	0.00019722	0.0471503			ENSG00000136960	ENPP2	protein_coding	-0.363889	-0.206449	-0.521328	3.04032e-05	0.00435055
ENSG00000225484	NUTM2B-AS1	lncRNA	1.19997	1.72921	0.670728	1.37289e-05	0.00245007			ENSG00000168010	ATG16L2	protein_coding	0.850637	1.23755	0.463723	3.81561e-05	0.00511683			ENSG00000170525	PFKFB3	protein_coding	-0.81543	-0.420683	-1.21018	0.000348159	0.0962792			ENSG00000081189	MEF2C	protein_coding	0.310406	0.457092	0.163721	0.000193424	0.0471503			ENSG00000180287	PLD5	protein_coding	0.99798	1.75127	0.244692	3.05824e-05	0.00435055
ENSG00000152818	UTRN	protein_coding	0.874185	1.23423	0.514136	1.55712e-05	0.00270938			ENSG00000186469	GNG2	protein_coding	0.777644	1.11683	0.438459	4.11011e-05	0.00537397			ENSG00000115041	KCNIP3	protein_coding	-0.655478	-0.320777	-0.990179	0.000398218	0.102257			ENSG00000144711	IQSEC1	protein_coding	-0.555785	-0.299403	-0.812166	0.000185645	0.0471503			ENSG00000073712	FERMT2	protein_coding	0.380004	0.535729	0.224279	3.44357e-05	0.00477623
ENSG00000079841	RIMS1	protein_coding	1.20151	1.8974	0.505623	1.6733e-05	0.00284052			ENSG00000186591	UBE2H	protein_coding	-0.534013	-0.225018	-0.843009	4.32668e-05	0.00551915			ENSG00000155085	AK9	protein_coding	0.518559	0.85968	0.177437	0.000398177	0.102257			ENSG00000145715	RASA1	protein_coding	0.454991	0.702051	0.207932	0.000204999	0.0478148			ENSG00000165868	HSPA12A	protein_coding	-0.843609	-0.392846	-1.29437	3.60813e-05	0.00488241
ENSG00000007516	BAIAP3	protein_coding	0.622363	0.960175	0.284551	1.8426e-05	0.00305344			ENSG00000083312	TNPO1	protein_coding	0.836458	1.20265	0.470262	4.92234e-05	0.00598694			ENSG00000169783	LINGO1	protein_coding	-0.852955	-0.383069	-1.32284	0.000393624	0.102257			ENSG00000155886	SLC24A2	protein_coding	0.623824	0.918195	0.329453	0.000243693	0.0529645			ENSG00000171316	CHD7	protein_coding	0.733439	1.10406	0.362822	3.98775e-05	0.00526762
ENSG00000163935	SFMBT1	protein_coding	0.180945	0.250866	0.111025	2.14245e-05	0.00343948			ENSG00000187672	ERC2	protein_coding	-1.19477	-0.402694	-1.98685	4.89759e-05	0.00598694			ENSG00000070018	LRP6	protein_coding	0.375796	0.557639	0.193953	0.000441465	0.110726			ENSG00000176840	MIR7-3HG	lncRNA	-0.223192	-0.119211	-0.327173	0.000242619	0.0529645			ENSG00000115935	WIPF1	protein_coding	-0.655749	-0.34447	-0.967029	4.3892e-05	0.00542486
ENSG00000198830	HMGN2	protein_coding	-0.733155	-0.389222	-1.07709	2.17438e-05	0.00343948			ENSG00000105639	JAK3	protein_coding	-0.969357	-0.588794	-1.34992	5.15134e-05	0.00612308			ENSG00000096060	FKBP5	protein_coding	0.400314	0.851532	-0.0509039	0.000463651	0.111122			ENSG00000284620	AF228730.5	transcribed_unprocessed_pseudogene	-0.597255	-0.211223	-0.983286	0.000238114	0.0529645			ENSG00000116117	PARD3B	protein_coding	-0.722824	-0.181814	-1.26383	4.24046e-05	0.00542486
ENSG00000143515	ATP8B2	protein_coding	0.577018	0.817505	0.336531	2.38658e-05	0.00369124			ENSG00000145703	IQGAP2	protein_coding	0.930959	1.62411	0.237802	6.62937e-05	0.00770481			ENSG00000172845	SP3	protein_coding	0.376985	0.56709	0.186881	0.000462464	0.111122			ENSG00000187605	TET3	protein_coding	-0.773601	-0.324398	-1.2228	0.00025166	0.0534806			ENSG00000158169	FANCC	protein_coding	0.974326	1.59925	0.349401	4.40012e-05	0.00542486
ENSG00000137509	PRCP	protein_coding	0.977252	1.44215	0.512353	2.47505e-05	0.00370398			ENSG00000164111	ANXA5	protein_coding	0.256768	0.39024	0.123296	6.81359e-05	0.00774676			ENSG00000146281	PM20D2	protein_coding	0.386644	0.581389	0.191899	0.000526263	0.12076			ENSG00000241170	AP001992.1	transcribed_processed_pseudogene	0.696855	1.22654	0.16717	0.000268853	0.0558923			ENSG00000107341	UBE2R2	protein_coding	0.746964	1.07581	0.418121	4.63229e-05	0.00558694
ENSG00000143641	GALNT2	protein_coding	-0.669416	-0.282178	-1.05665	2.50125e-05	0.00370398			ENSG00000237422	AL158071.4	lncRNA	1.12084	1.86974	0.371932	7.21488e-05	0.00802847			ENSG00000165476	REEP3	protein_coding	0.492613	0.865352	0.119874	0.000520683	0.12076			ENSG00000141542	RAB40B	protein_coding	-0.290693	-0.165781	-0.415605	0.000275305	0.0560158			ENSG00000005889	ZFX	protein_coding	0.302127	0.416772	0.187482	5.01936e-05	0.00592498
ENSG00000111879	FAM184A	protein_coding	-0.711117	-0.216019	-1.20621	2.88718e-05	0.00415595			ENSG00000188001	TPRG1	protein_coding	0.743852	1.29868	0.189023	7.49691e-05	0.00816851			ENSG00000112992	NNT	protein_coding	0.580227	0.864813	0.295641	0.000560772	0.125998			ENSG00000102445	RUBCNL	protein_coding	-0.185823	-0.0960299	-0.275617	0.000302632	0.0564768			ENSG00000124523	SIRT5	protein_coding	0.142879	0.202388	0.08337	5.49679e-05	0.00635337
ENSG00000143772	ITPKB	protein_coding	0.957974	1.36857	0.547378	2.92588e-05	0.00415595			ENSG00000067798	NAV3	protein_coding	-1.51945	-0.823575	-2.21533	8.26213e-05	0.00847274			ENSG00000241170	AP001992.1	transcribed_processed_pseudogene	0.720938	1.54115	-0.0992773	0.000586872	0.129172			ENSG00000105499	PLA2G4C	protein_coding	-0.585189	-0.304735	-0.865643	0.000307099	0.0564768			ENSG00000105810	CDK6	protein_coding	0.609956	1.00045	0.219459	5.73637e-05	0.00649498
ENSG00000074211	PPP2R2C	protein_coding	-0.805375	-0.300919	-1.30983	2.99061e-05	0.00416293			ENSG00000108557	RAI1	protein_coding	-0.250814	-0.152584	-0.349045	7.98871e-05	0.00847274			ENSG00000078369	GNB1	protein_coding	-0.278719	-0.0821617	-0.475276	0.000610675	0.131723			ENSG00000106829	TLE4	protein_coding	-0.124758	-0.00561961	-0.243896	0.000298986	0.0564768			ENSG00000148834	GSTO1	protein_coding	-0.215695	-0.120959	-0.310431	6.27311e-05	0.00696064
ENSG00000182175	RGMA	protein_coding	1.30071	1.88935	0.712079	3.51532e-05	0.00479738			ENSG00000198010	DLGAP2	protein_coding	-0.483934	-0.209658	-0.758211	8.17449e-05	0.00847274			ENSG00000111218	PRMT8	protein_coding	-0.982611	-0.460036	-1.50519	0.000636127	0.134522			ENSG00000154874	CCDC144B	transcribed_unprocessed_pseudogene	-1.10035	-0.561188	-1.6395	0.000305946	0.0564768			ENSG00000120690	ELF1	protein_coding	0.772289	1.1821	0.362481	6.87968e-05	0.00706823
ENSG00000177807	KCNJ10	protein_coding	1.38669	2.12266	0.650716	3.69988e-05	0.00495214			ENSG00000173068	BNC2	protein_coding	1.11795	2.25204	-0.0161321	8.738e-05	0.00864533			ENSG00000048540	LMO3	protein_coding	0.739839	1.12101	0.358669	0.000653465	0.135531			ENSG00000166012	TAF1D	protein_coding	-0.765188	-0.393826	-1.13655	0.000292578	0.0564768			ENSG00000130402	ACTN4	protein_coding	0.862297	1.2354	0.489192	6.68813e-05	0.00706823
ENSG00000109790	KLHL5	protein_coding	0.402433	0.563156	0.241709	3.77336e-05	0.0049552			ENSG00000225889	AC012368.1	lncRNA	0.858641	1.25946	0.457819	8.76105e-05	0.00864533			ENSG00000115942	ORC2	protein_coding	0.46072	0.720832	0.200609	0.00066815	0.135962			ENSG00000076356	PLXNA2	protein_coding	-0.409281	-0.100113	-0.718448	0.000334651	0.0581866			ENSG00000137710	RDX	protein_coding	0.703453	1.06748	0.33943	6.77058e-05	0.00706823
ENSG00000183963	SMTN	protein_coding	1.29804	2.10345	0.492617	3.84732e-05	0.00495877			ENSG00000145431	PDGFC	protein_coding	0.955295	1.539	0.371594	9.75389e-05	0.00944682			ENSG00000087053	MTMR2	protein_coding	0.550832	0.914119	0.187546	0.00075938	0.136878			ENSG00000081377	CDC14B	protein_coding	-0.691394	-0.275771	-1.10702	0.000327006	0.0581866			ENSG00000181544	FANCB	protein_coding	0.568511	0.82209	0.314932	6.86995e-05	0.00706823
ENSG00000133773	CCDC59	protein_coding	-0.451312	-0.164892	-0.737732	4.23118e-05	0.00535436			ENSG00000154874	CCDC144B	transcribed_unprocessed_pseudogene	-0.753191	-0.367378	-1.139	0.000102679	0.0097638			ENSG00000135976	ANKRD36	protein_coding	0.38732	0.579251	0.195389	0.000718422	0.136878			ENSG00000196581	AJAP1	protein_coding	-0.423981	-0.107736	-0.740227	0.000331224	0.0581866			ENSG00000105866	SP4	protein_coding	0.444092	0.631078	0.257106	7.07096e-05	0.00713267
ENSG00000152217	SETBP1	protein_coding	-0.567074	-0.257978	-0.87617	4.86875e-05	0.00605117			ENSG00000259363	AC090825.1	lncRNA	0.301349	0.472121	0.130577	0.000106432	0.00994003			ENSG00000139926	FRMD6	protein_coding	-0.713847	-0.325684	-1.10201	0.00073583	0.136878			ENSG00000155846	PPARGC1B	protein_coding	-0.421032	-0.220311	-0.621752	0.00037453	0.0639577			ENSG00000163605	PPP4R2	protein_coding	0.689036	0.987192	0.39088	7.8789e-05	0.00772575
ENSG00000109771	LRP2BP	protein_coding	-0.735941	-0.336991	-1.13489	5.80255e-05	0.007012			ENSG00000091831	ESR1	protein_coding	0.316571	0.613239	0.019902	0.000122936	0.0111473			ENSG00000164128	NPY1R	protein_coding	0.619926	0.955454	0.284398	0.000694039	0.136878			ENSG00000107957	SH3PXD2A	protein_coding	-0.497411	-0.261379	-0.733444	0.000398405	0.0656888			ENSG00000230590	FTX	lncRNA	-0.543469	-0.286842	-0.800096	7.93742e-05	0.00772575
ENSG00000198408	OGA	protein_coding	-0.975512	-0.441788	-1.50924	5.84333e-05	0.007012			ENSG00000135535	CD164	protein_coding	0.582494	0.831417	0.333572	0.000123622	0.0111473			ENSG00000168830	HTR1E	protein_coding	0.926281	2.36607	-0.513507	0.000732223	0.136878			ENSG00000109787	KLF3	protein_coding	0.270213	0.387564	0.152863	0.000393155	0.0656888			ENSG00000186432	KPNA4	protein_coding	0.245106	0.347413	0.1428	8.6409e-05	0.00826502
ENSG00000196233	LCOR	protein_coding	0.908067	1.31348	0.502655	6.5925e-05	0.00777691			ENSG00000136235	GPNMB	protein_coding	0.450024	0.749457	0.15059	0.000135363	0.0119991			ENSG00000177054	ZDHHC13	protein_coding	0.376899	0.579283	0.174515	0.00076149	0.136878			ENSG00000102763	VWA8	protein_coding	0.723189	1.14748	0.2989	0.000419706	0.0680279			ENSG00000239922	AC092958.1	lncRNA	-0.416554	-0.196691	-0.636417	8.7894e-05	0.00826502
ENSG00000116667	C1orf21	protein_coding	1.19184	1.70519	0.678479	7.36859e-05	0.00853573			ENSG00000111144	LTA4H	protein_coding	0.413106	0.609585	0.216626	0.000143471	0.0123009			ENSG00000188322	SBK1	protein_coding	-0.498073	-0.241692	-0.754454	0.000753673	0.136878			ENSG00000106617	PRKAG2	protein_coding	-0.447182	-0.239478	-0.654886	0.000488959	0.068913			ENSG00000069667	RORA	protein_coding	-0.557313	-0.209802	-0.904824	9.80879e-05	0.00851485
ENSG00000124942	AHNAK	protein_coding	1.24131	1.81462	0.667992	7.48103e-05	0.00853573			ENSG00000135596	MICAL1	protein_coding	0.367323	0.529778	0.204868	0.00014205	0.0123009			ENSG00000136295	TTYH3	protein_coding	-0.770176	-0.335883	-1.20447	0.000800405	0.140036			ENSG00000111962	UST	protein_coding	-0.268822	-0.120706	-0.416937	0.000486277	0.068913			ENSG00000095383	TBC1D2	protein_coding	-0.4261	-0.23732	-0.61488	9.73304e-05	0.00851485
ENSG00000088881	EBF4	protein_coding	0.43156	0.626313	0.236808	7.72681e-05	0.00859189			ENSG00000227110	LMCD1-AS1	lncRNA	-0.441681	-0.235133	-0.648228	0.000157209	0.0132613			ENSG00000183337	BCOR	protein_coding	-0.681938	-0.315202	-1.04867	0.000805027	0.140036			ENSG00000125462	C1orf61	protein_coding	-0.486617	-0.255821	-0.717412	0.000458243	0.068913			ENSG00000138399	FASTKD1	protein_coding	0.1484	0.211	0.0858004	9.75124e-05	0.00851485
ENSG00000130402	ACTN4	protein_coding	0.551899	0.785856	0.317943	7.99339e-05	0.00859189			ENSG00000115271	GCA	protein_coding	-0.548489	-0.278105	-0.818873	0.000196508	0.0163133			ENSG00000116497	S100PBP	protein_coding	0.513403	0.777392	0.249414	0.000819127	0.140227			ENSG00000135074	ADAM19	protein_coding	-0.43693	-0.221182	-0.652678	0.000464562	0.068913			ENSG00000144847	IGSF11	protein_coding	0.703828	1.16284	0.244811	9.82246e-05	0.00851485
ENSG00000139668	WDFY2	protein_coding	0.77279	1.13185	0.413734	7.80888e-05	0.00859189			ENSG00000169826	CSGALNACT2	protein_coding	0.345693	0.517522	0.173863	0.00020102	0.0164271			ENSG00000025156	HSF2	protein_coding	0.349125	0.521355	0.176894	0.000849892	0.14322			ENSG00000165300	SLITRK5	protein_coding	0.958051	1.43396	0.482146	0.00044807	0.068913			ENSG00000244405	ETV5	protein_coding	0.457007	0.849522	0.0644906	9.58574e-05	0.00851485
ENSG00000153982	GDPD1	protein_coding	0.317197	0.455063	0.17933	8.02404e-05	0.00859189			ENSG00000171643	S100Z	protein_coding	-0.865067	-0.382576	-1.34756	0.000206939	0.0166506			ENSG00000102158	MAGT1	protein_coding	-0.162496	-0.0788109	-0.246181	0.000863938	0.143347			ENSG00000177054	ZDHHC13	protein_coding	0.271657	0.394558	0.148757	0.000435577	0.068913			ENSG00000160307	S100B	protein_coding	-1.09809	-0.575068	-1.62112	0.000112824	0.00958573
ENSG00000103723	AP3B2	protein_coding	-0.397119	-0.214169	-0.580069	8.75648e-05	0.00909629			ENSG00000158373	HIST1H2BD	protein_coding	-0.23382	0.0010601	-0.4687	0.000217041	0.0171989			ENSG00000143603	KCNN3	protein_coding	-0.800923	-0.281697	-1.32015	0.000937471	0.153191			ENSG00000178445	GLDC	protein_coding	-0.274666	-0.130554	-0.418778	0.000501869	0.068913			ENSG00000223482	NUTM2A-AS1	lncRNA	0.50553	1.30558	-0.29452	0.000114034	0.00958573
ENSG00000166435	XRRA1	protein_coding	-0.691622	-0.327	-1.05624	8.71858e-05	0.00909629			ENSG00000048392	RRM2B	protein_coding	0.298369	0.445102	0.151637	0.000232188	0.0176486			ENSG00000126368	NR1D1	protein_coding	0.351822	0.546961	0.156684	0.00097694	0.154946			ENSG00000183049	CAMK1D	protein_coding	-0.568764	-0.211557	-0.925971	0.000500858	0.068913			ENSG00000170271	FAXDC2	protein_coding	-0.486169	-0.237041	-0.735296	0.000117647	0.00974188
ENSG00000055163	CYFIP2	protein_coding	-0.874658	-0.374326	-1.37499	0.000103068	0.0102479			ENSG00000113532	ST8SIA4	protein_coding	0.773962	1.30037	0.247556	0.000229302	0.0176486			ENSG00000164970	FAM219A	protein_coding	-0.374265	-0.189644	-0.558886	0.000964603	0.154946			ENSG00000215252	GOLGA8B	protein_coding	-1.39549	-0.69121	-2.09977	0.000504435	0.068913			ENSG00000163625	WDFY3	protein_coding	0.52527	0.7886	0.26194	0.000119623	0.00975982
ENSG00000135040	NAA35	protein_coding	0.236996	0.342133	0.131858	0.000102497	0.0102479			ENSG00000135124	P2RX4	protein_coding	0.542801	0.812531	0.273072	0.00023284	0.0176486			ENSG00000068615	REEP1	protein_coding	-0.447879	-0.213827	-0.681932	0.00106742	0.159055			ENSG00000231160	KLF3-AS1	lncRNA	0.467386	0.719703	0.215068	0.000485658	0.068913			ENSG00000189195	BTBD8	protein_coding	-0.626139	-0.350159	-0.902119	0.000124993	0.0100502
ENSG00000143970	ASXL2	protein_coding	0.621914	0.891206	0.352621	0.000101417	0.0102479			ENSG00000116991	SIPA1L2	protein_coding	-0.602101	-0.285852	-0.91835	0.00027968	0.0208961			ENSG00000101333	PLCB4	protein_coding	0.647871	1.13388	0.161859	0.00109134	0.159055			ENSG00000254746	AC103855.2	lncRNA	0.299867	0.478116	0.121619	0.000472148	0.068913			ENSG00000085117	CD82	protein_coding	-0.622207	-0.292983	-0.951431	0.000131257	0.010283
ENSG00000133030	MPRIP	protein_coding	-0.378058	-0.193469	-0.562646	0.000110246	0.0108072			ENSG00000115970	THADA	protein_coding	0.522902	0.80009	0.245715	0.000303783	0.0223773			ENSG00000104450	SPAG1	protein_coding	0.321902	0.501662	0.142142	0.00103272	0.159055			ENSG00000033867	SLC4A7	protein_coding	0.531695	0.814575	0.248815	0.000528834	0.0703725			ENSG00000152377	SPOCK1	protein_coding	-0.354063	-0.183354	-0.524772	0.000131596	0.010283
ENSG00000137802	MAPKBP1	protein_coding	0.495948	0.712669	0.279227	0.000113588	0.0109802			ENSG00000010818	HIVEP2	protein_coding	-0.626337	-0.306594	-0.946079	0.000316869	0.023017			ENSG00000108219	TSPAN14	protein_coding	-0.370521	-0.18843	-0.552613	0.00106943	0.159055			ENSG00000215146	BX322639.1	transcribed_unprocessed_pseudogene	0.337572	0.531812	0.143331	0.000529836	0.0703725			ENSG00000162545	CAMK2N1	protein_coding	1.29125	1.95153	0.63096	0.000135995	0.0104792
ENSG00000184985	SORCS2	protein_coding	-0.795331	-0.315899	-1.27476	0.000116061	0.0110656			ENSG00000139132	FGD4	protein_coding	0.354699	0.842177	-0.13278	0.000321779	0.0230535			ENSG00000110148	CCKBR	protein_coding	-0.225213	-0.110795	-0.339631	0.00102009	0.159055			ENSG00000063978	RNF4	protein_coding	-0.269733	-0.148845	-0.390622	0.000546287	0.0708727			ENSG00000072864	NDE1	protein_coding	0.810585	1.17521	0.44596	0.000140722	0.0105503
ENSG00000066027	PPP2R5A	protein_coding	-0.537056	-0.2566	-0.817512	0.000122286	0.0115015			ENSG00000126016	AMOT	protein_coding	-0.415876	-0.200283	-0.63147	0.000327001	0.023111			ENSG00000164327	RICTOR	protein_coding	0.355735	0.539648	0.171823	0.00109011	0.159055			ENSG00000100605	ITPK1	protein_coding	-0.406074	-0.193947	-0.618201	0.000563246	0.0708727			ENSG00000163536	SERPINI1	protein_coding	0.4437	0.774308	0.113091	0.000140609	0.0105503
ENSG00000054965	FAM168A	protein_coding	1.05267	1.55762	0.547729	0.000130643	0.0121236			ENSG00000174718	RESF1	protein_coding	0.564282	0.947864	0.180699	0.000333052	0.0232248			ENSG00000228956	SATB1-AS1	lncRNA	0.822834	1.5881	0.057566	0.00122029	0.175477			ENSG00000170525	PFKFB3	protein_coding	-0.34137	-0.181676	-0.501064	0.00055936	0.0708727			ENSG00000075539	FRYL	protein_coding	0.228831	0.346129	0.111532	0.000148366	0.0109751
ENSG00000130511	SSBP4	protein_coding	0.448047	0.658785	0.237309	0.000135897	0.0123665			ENSG00000135540	NHSL1	protein_coding	1.08275	2.07768	0.087819	0.000361795	0.0248972			ENSG00000108384	RAD51C	protein_coding	0.332065	0.501716	0.162414	0.00127129	0.17578			ENSG00000235109	ZSCAN31	protein_coding	0.286192	0.467769	0.104614	0.000561157	0.0708727			ENSG00000119596	YLPM1	protein_coding	0.38781	0.553543	0.222077	0.00015342	0.0111997
ENSG00000160209	PDXK	protein_coding	-0.503108	-0.083161	-0.923055	0.000136813	0.0123665			ENSG00000274020	LINC01138	lncRNA	0.321342	0.472311	0.170374	0.000371777	0.0252518			ENSG00000119965	C10orf88	protein_coding	0.138592	0.211192	0.065993	0.00126551	0.17578			ENSG00000159842	ABR	protein_coding	-0.516718	-0.260695	-0.772742	0.000573144	0.0711815			ENSG00000151914	DST	protein_coding	0.230273	0.399504	0.0610423	0.000168881	0.0121682
ENSG00000123352	SPATS2	protein_coding	0.338306	0.48621	0.190403	0.0001543	0.0137684			ENSG00000058668	ATP2B4	protein_coding	-0.325841	0.032375	-0.684056	0.000392728	0.0254324			ENSG00000172379	ARNT2	protein_coding	-0.510278	-0.233032	-0.787524	0.00124777	0.17578			ENSG00000164970	FAM219A	protein_coding	-0.381296	-0.204932	-0.55766	0.000620058	0.0760206			ENSG00000170832	USP32	protein_coding	0.681651	1.12848	0.234819	0.000172514	0.0122706
ENSG00000073712	FERMT2	protein_coding	-0.628327	-0.28699	-0.969664	0.000161596	0.0142368			ENSG00000082397	EPB41L3	protein_coding	-0.886032	-0.297272	-1.47479	0.000393797	0.0254324			ENSG00000225746	MEG8	lncRNA	-0.572536	-0.248142	-0.896929	0.00131688	0.179779			ENSG00000109320	NFKB1	protein_coding	0.520375	0.871515	0.169234	0.000636905	0.076134			ENSG00000163602	RYBP	protein_coding	0.502964	0.796842	0.209087	0.000189846	0.0133325
ENSG00000067141	NEO1	protein_coding	0.671822	0.97735	0.366295	0.000165763	0.0144214			ENSG00000165097	KDM1B	protein_coding	-0.446879	-0.178286	-0.715472	0.000393235	0.0254324			ENSG00000105419	MEIS3	protein_coding	-0.911744	-0.388488	-1.435	0.00141318	0.188162			ENSG00000161791	FMNL3	protein_coding	-0.3602	-0.157736	-0.562665	0.000634334	0.076134			ENSG00000187764	SEMA4D	protein_coding	-0.86266	-0.391253	-1.33407	0.000200572	0.0139097
ENSG00000143376	SNX27	protein_coding	0.407767	0.589648	0.225886	0.000169851	0.0145946			ENSG00000170873	MTSS1	protein_coding	0.84902	1.30528	0.392761	0.000398748	0.0254324			ENSG00000134255	CEPT1	protein_coding	0.350634	0.547557	0.15371	0.00140568	0.188162			ENSG00000122254	HS3ST2	protein_coding	-0.283297	-0.128611	-0.437983	0.000653908	0.07626			ENSG00000197724	PHF2	protein_coding	-0.211944	-0.0979789	-0.325908	0.000221715	0.0151861
ENSG00000116661	FBXO2	protein_coding	1.13725	1.70984	0.564654	0.000172774	0.0146647			ENSG00000173905	GOLIM4	protein_coding	0.324228	0.49429	0.154167	0.000397364	0.0254324			ENSG00000104695	PPP2CB	protein_coding	-0.512756	-0.247694	-0.777818	0.00150792	0.191144			ENSG00000131149	GSE1	protein_coding	-0.770112	-0.3581	-1.18212	0.000649526	0.07626			ENSG00000140836	ZFHX3	protein_coding	-0.208398	-0.105371	-0.311425	0.000229903	0.0155549
ENSG00000179151	EDC3	protein_coding	0.151032	0.216991	0.0850717	0.000176852	0.01483			ENSG00000203747	FCGR3A	protein_coding	-1.15115	-0.323545	-1.97876	0.000410281	0.0258527			ENSG00000116147	TNR	protein_coding	-0.482214	-0.216954	-0.747475	0.00151798	0.191144			ENSG00000104635	SLC39A14	protein_coding	-0.220131	-0.110653	-0.329608	0.00070951	0.0817475			ENSG00000189180	ZNF33A	protein_coding	0.364144	0.525149	0.203139	0.000236373	0.0157999
ENSG00000067057	PFKP	protein_coding	1.47785	2.31342	0.642273	0.000195683	0.0158367			ENSG00000185950	IRS2	protein_coding	1.03496	1.5562	0.513715	0.000439091	0.0273387			ENSG00000122012	SV2C	protein_coding	-0.21828	-0.0743443	-0.362215	0.00152419	0.191144			ENSG00000187416	LHFPL3	protein_coding	-0.26841	0.473653	-1.01047	0.000720476	0.0820228			ENSG00000075223	SEMA3C	protein_coding	0.296614	0.629933	-0.0367041	0.000253158	0.0165238
ENSG00000106780	MEGF9	protein_coding	0.861108	1.28317	0.439044	0.000191932	0.0158367			ENSG00000085514	PILRA	protein_coding	0.60689	1.02169	0.192091	0.000451568	0.0274616			ENSG00000123143	PKN1	protein_coding	0.241701	0.384119	0.0992822	0.00145924	0.191144			ENSG00000266302	AC098850.3	protein_coding	-0.962847	-0.198981	-1.72671	0.000786961	0.0885377			ENSG00000109320	NFKB1	protein_coding	0.636129	1.07066	0.201599	0.000252868	0.0165238
ENSG00000205726	ITSN1	protein_coding	0.56132	0.817358	0.305283	0.000195046	0.0158367			ENSG00000113749	HRH2	protein_coding	-0.600342	-0.257337	-0.943347	0.000450013	0.0274616			ENSG00000166435	XRRA1	protein_coding	-0.830159	-0.412992	-1.24733	0.00148391	0.191144			ENSG00000103257	SLC7A5	protein_coding	-0.503795	-0.124327	-0.883264	0.000804261	0.0894319			ENSG00000160299	PCNT	protein_coding	0.359002	0.529497	0.188506	0.000265003	0.0170841
ENSG00000137764	MAP2K5	protein_coding	-0.455217	0.408867	-1.3193	0.000198999	0.0159199			ENSG00000197329	PELI1	protein_coding	1.11755	1.83475	0.400359	0.000468178	0.0281445			ENSG00000020922	MRE11	protein_coding	0.4075	0.628071	0.186929	0.00164119	0.191435			ENSG00000139116	KIF21A	protein_coding	-0.351457	-0.168293	-0.534622	0.000818263	0.0899431			ENSG00000179241	LDLRAD3	protein_coding	1.02448	1.69158	0.357373	0.000267901	0.0170841
ENSG00000092931	MFSD11	protein_coding	0.633835	0.920505	0.347166	0.000204179	0.0159673			ENSG00000058453	CROCC	protein_coding	0.279809	0.413589	0.146029	0.00047523	0.0282438			ENSG00000034152	MAP2K3	protein_coding	0.151945	0.238398	0.0654917	0.00165231	0.191435			ENSG00000083544	TDRD3	protein_coding	0.49527	0.758207	0.232332	0.000879951	0.0910171			ENSG00000123119	NECAB1	protein_coding	-1.12427	-0.51824	-1.73029	0.000271745	0.017131
ENSG00000154917	RAB6B	protein_coding	-0.396767	-0.19091	-0.602623	0.000204038	0.0159673			ENSG00000074800	ENO1	protein_coding	-0.322245	0.0774226	-0.721912	0.000501927	0.0293606			ENSG00000064687	ABCA7	protein_coding	0.534146	0.85283	0.215462	0.00163563	0.191435			ENSG00000091622	PITPNM3	protein_coding	-0.353794	-0.153724	-0.553865	0.000924154	0.0910171			ENSG00000185989	RASA3	protein_coding	-0.423111	-0.146679	-0.699543	0.000274812	0.017131
ENSG00000075043	KCNQ2	protein_coding	-0.398236	-0.111636	-0.684835	0.000206932	0.0160028			ENSG00000101096	NFATC2	protein_coding	-0.278582	0.418897	-0.976062	0.000510863	0.0293606			ENSG00000110786	PTPN5	protein_coding	-0.657786	-0.307184	-1.00839	0.00162833	0.191435			ENSG00000092140	G2E3	protein_coding	0.398625	0.638283	0.158966	0.000899546	0.0910171			ENSG00000173517	PEAK1	protein_coding	0.720335	1.16336	0.277307	0.000283377	0.0174686
ENSG00000148482	SLC39A12	protein_coding	0.568171	1.05229	0.0840522	0.000221175	0.0169162			ENSG00000105939	ZC3HAV1	protein_coding	-0.758993	-0.105444	-1.41254	0.000509985	0.0293606			ENSG00000111554	MDM1	protein_coding	0.214702	0.330325	0.0990791	0.001613	0.191435			ENSG00000116544	DLGAP3	protein_coding	-0.471828	-0.188768	-0.754887	0.000932728	0.0910171			ENSG00000143970	ASXL2	protein_coding	0.232398	0.337706	0.12709	0.000296155	0.0180557
ENSG00000167972	ABCA3	protein_coding	0.641828	0.952059	0.331597	0.00023933	0.0181058			ENSG00000136754	ABI1	protein_coding	-0.637652	-0.29916	-0.976144	0.000516894	0.0293843			ENSG00000172733	PURG	protein_coding	0.485188	0.795055	0.17532	0.00160348	0.191435			ENSG00000117600	PLPPR4	protein_coding	-0.36967	-0.179599	-0.55974	0.000904312	0.0910171			ENSG00000106780	MEGF9	protein_coding	0.508476	0.770681	0.246271	0.000305568	0.0184173
ENSG00000147421	HMBOX1	protein_coding	1.0749	1.62301	0.526792	0.000255722	0.0191379			ENSG00000111605	CPSF6	protein_coding	0.536401	0.798135	0.274667	0.000549233	0.030887			ENSG00000184985	SORCS2	protein_coding	-0.835129	-0.332363	-1.33789	0.00166851	0.191435			ENSG00000136040	PLXNC1	protein_coding	-0.48239	-0.23862	-0.726161	0.000839833	0.0910171			ENSG00000204161	TMEM273	protein_coding	-0.258546	-0.122509	-0.394584	0.000308726	0.0184173
ENSG00000189079	ARID2	protein_coding	0.579742	0.847936	0.311548	0.000270984	0.0200644			ENSG00000249464	LINC01091	lncRNA	-0.749311	-0.266685	-1.23194	0.000586171	0.0326135			ENSG00000188681	TEKT4P2	transcribed_unprocessed_pseudogene	0.847837	1.78199	-0.0863181	0.00162955	0.191435			ENSG00000138399	FASTKD1	protein_coding	0.570297	0.872758	0.267836	0.000863541	0.0910171			ENSG00000166086	JAM3	protein_coding	-0.57538	-0.283518	-0.867241	0.000312306	0.0184327
ENSG00000286214	AUXG01000058.1	lncRNA	-0.272401	-0.0948333	-0.449969	0.000279956	0.0205105			ENSG00000170802	FOXN2	protein_coding	0.692486	1.15518	0.229794	0.000603342	0.0332156			ENSG00000143674	MAP3K21	protein_coding	0.313894	0.489232	0.138556	0.0016943	0.192347			ENSG00000140479	PCSK6	protein_coding	-0.367178	-0.115071	-0.619284	0.000895997	0.0910171			ENSG00000141338	ABCA8	protein_coding	-0.728337	-0.349817	-1.10686	0.000319985	0.0186871
ENSG00000106665	CLIP2	protein_coding	1.20925	1.79205	0.626439	0.000289011	0.0205257			ENSG00000080546	SESN1	protein_coding	0.9047	1.39712	0.412284	0.00063273	0.0341304			ENSG00000068383	INPP5A	protein_coding	-0.918622	-0.346268	-1.49098	0.00189368	0.212071			ENSG00000163947	ARHGEF3	protein_coding	0.438977	0.691507	0.186448	0.00090376	0.0910171			ENSG00000143702	CEP170	protein_coding	0.590928	0.878299	0.303556	0.000325263	0.0187975
ENSG00000153815	CMIP	protein_coding	-0.786287	-0.239949	-1.33263	0.000285771	0.0205257			ENSG00000138399	FASTKD1	protein_coding	0.242709	0.371453	0.113965	0.000633011	0.0341304			ENSG00000163006	CCDC138	protein_coding	0.378081	0.87519	-0.119028	0.00192702	0.212071			ENSG00000169895	SYAP1	protein_coding	-0.16897	-0.0835828	-0.254357	0.000919671	0.0910171			ENSG00000112290	WASF1	protein_coding	0.280924	0.433159	0.12869	0.000333871	0.0189818
ENSG00000179406	LINC00174	lncRNA	-0.396166	-0.202334	-0.589997	0.000288174	0.0205257			ENSG00000132965	ALOX5AP	protein_coding	0.768556	1.18654	0.350574	0.000647805	0.0345716			ENSG00000187605	TET3	protein_coding	-0.491677	-0.109991	-0.873363	0.00191082	0.212071			ENSG00000286263	AL391832.4	lncRNA	-0.251429	0.147685	-0.650543	0.000855016	0.0910171			ENSG00000163961	RNF168	protein_coding	0.182434	0.276304	0.0885648	0.000335296	0.0189818
ENSG00000197044	ZNF441	protein_coding	-0.453023	-0.194858	-0.711187	0.000301902	0.0212247			ENSG00000169087	HSPBAP1	protein_coding	0.467007	0.742197	0.191817	0.000666076	0.0351877			ENSG00000141542	RAB40B	protein_coding	-0.650819	-0.312351	-0.989287	0.00195635	0.212729			ENSG00000183943	PRKX	protein_coding	-0.245575	-0.110292	-0.380859	0.000959247	0.0926594			ENSG00000103540	CCP110	protein_coding	0.798075	1.21288	0.383267	0.000353739	0.0194311
ENSG00000174628	IQCK	protein_coding	0.881004	1.29124	0.470772	0.000323453	0.0225123			ENSG00000167291	TBC1D16	protein_coding	0.582627	0.997414	0.167841	0.000680232	0.0355761			ENSG00000164654	MIOS	protein_coding	0.416738	0.647431	0.186044	0.0020119	0.212729			ENSG00000010810	FYN	protein_coding	-0.258891	-0.000581374	-0.517201	0.00104966	0.0974556			ENSG00000118482	PHF3	protein_coding	0.479923	0.709237	0.250608	0.000349215	0.0194311
ENSG00000106351	AGFG2	protein_coding	1.01275	1.53919	0.48631	0.000339931	0.023425			ENSG00000105697	HAMP	protein_coding	-0.530598	0.242314	-1.30351	0.000696748	0.0357254			ENSG00000198718	TOGARAM1	protein_coding	0.325773	0.500883	0.150664	0.00199011	0.212729			ENSG00000107130	NCS1	protein_coding	-0.371673	-0.168521	-0.574825	0.0010331	0.0974556			ENSG00000178177	LCORL	protein_coding	0.649513	1.03036	0.268665	0.000350438	0.0194311
ENSG00000138386	NAB1	protein_coding	0.209489	0.312675	0.106304	0.000350211	0.0238967			ENSG00000268043	NBPF12	protein_coding	0.281671	0.406679	0.156664	0.000695189	0.0357254			ENSG00000260075	NSFP1	unprocessed_pseudogene	-0.0807241	0.122682	-0.28413	0.00200057	0.212729			ENSG00000110931	CAMKK2	protein_coding	-0.264568	-0.141255	-0.387881	0.00102958	0.0974556			ENSG00000130449	ZSWIM6	protein_coding	0.575291	0.895649	0.254933	0.000359114	0.019533
ENSG00000080709	KCNN2	protein_coding	0.581262	0.879564	0.28296	0.000372288	0.0248517			ENSG00000136040	PLXNC1	protein_coding	0.647686	1.03018	0.265191	0.00070759	0.0359291			ENSG00000112242	E2F3	protein_coding	-0.485932	-0.227198	-0.744665	0.00212812	0.22069			ENSG00000149089	APIP	protein_coding	-0.447092	-0.2102	-0.683985	0.00103974	0.0974556			ENSG00000113163	CERT1	protein_coding	0.282418	0.406666	0.15817	0.000371259	0.0199975
ENSG00000115295	CLIP4	protein_coding	0.7159	1.04616	0.385643	0.000374918	0.0248517			ENSG00000143164	DCAF6	protein_coding	-0.810196	-0.207289	-1.4131	0.000721566	0.0362864			ENSG00000246363	LINC02458	lncRNA	-0.229198	-0.0774703	-0.380926	0.00211681	0.22069			ENSG00000121904	CSMD2	protein_coding	-0.561748	-0.127852	-0.995643	0.00107622	0.0980181			ENSG00000166734	CASC4	protein_coding	0.602306	0.942151	0.262461	0.000381122	0.0202225
ENSG00000119640	ACYP1	protein_coding	0.200674	0.297104	0.104245	0.000371368	0.0248517			ENSG00000133030	MPRIP	protein_coding	0.594921	0.902251	0.28759	0.000744801	0.0370982			ENSG00000095485	CWF19L1	protein_coding	0.356757	0.558447	0.155066	0.0021776	0.22367			ENSG00000155849	ELMO1	protein_coding	-0.482289	-0.021898	-0.94268	0.00106766	0.0980181			ENSG00000170899	GSTA4	protein_coding	-0.307757	-0.13978	-0.475733	0.000382726	0.0202225
ENSG00000104290	FZD3	protein_coding	0.826529	1.27854	0.374515	0.000379577	0.0249231			ENSG00000159788	RGS12	protein_coding	0.650671	0.965211	0.336132	0.000767859	0.0378859			ENSG00000075240	GRAMD4	protein_coding	-0.449871	-0.200545	-0.699197	0.00230439	0.224428			ENSG00000152953	STK32B	protein_coding	-0.410385	-0.13562	-0.68515	0.00109169	0.0984893			ENSG00000204278	TMEM235	protein_coding	-0.761806	-0.319822	-1.20379	0.000393869	0.020615
ENSG00000123094	RASSF8	protein_coding	1.0335	1.60847	0.45853	0.000384555	0.025014			ENSG00000148842	CNNM2	protein_coding	0.357834	0.543503	0.172165	0.000794618	0.0388397			ENSG00000082996	RNF13	protein_coding	0.433826	0.669857	0.197794	0.00230248	0.224428			ENSG00000214425	LRRC37A4P	transcribed_unprocessed_pseudogene	1.17535	1.97575	0.374945	0.00112321	0.100386			ENSG00000176542	USF3	protein_coding	0.216732	0.318905	0.114559	0.000400018	0.0207411
ENSG00000104419	NDRG1	protein_coding	-0.588926	-0.257647	-0.920206	0.000407227	0.0258456			ENSG00000153317	ASAP1	protein_coding	1.09075	1.69072	0.490773	0.000809981	0.0392241			ENSG00000101972	STAG2	protein_coding	0.36705	0.564667	0.169434	0.00233942	0.224428			ENSG00000104723	TUSC3	protein_coding	0.308485	0.558255	0.0587149	0.00114775	0.100696			ENSG00000164327	RICTOR	protein_coding	0.469095	0.717949	0.220241	0.00041486	0.0213115
ENSG00000158985	CDC42SE2	protein_coding	0.370945	0.55613	0.18576	0.000411918	0.0258456			ENSG00000138303	ASCC1	protein_coding	0.431024	0.683201	0.178848	0.000857773	0.0411574			ENSG00000105088	OLFM2	protein_coding	-0.39438	-0.0721889	-0.716571	0.00220605	0.224428			ENSG00000186868	MAPT	protein_coding	-0.327351	-0.155609	-0.499092	0.00114326	0.100696			ENSG00000124406	ATP8A1	protein_coding	-0.346384	-0.176709	-0.516059	0.000420444	0.0214002
ENSG00000182606	TRAK1	protein_coding	0.875334	1.32113	0.429539	0.000406895	0.0258456			ENSG00000127663	KDM4B	protein_coding	-0.494315	-0.130164	-0.858467	0.000867019	0.0412228			ENSG00000146085	MMUT	protein_coding	0.312626	0.479489	0.145763	0.00230123	0.224428			ENSG00000169851	PCDH7	protein_coding	0.287026	0.587584	-0.013533	0.00118181	0.102742			ENSG00000102547	CAB39L	protein_coding	0.509638	0.791655	0.227622	0.000449426	0.0226674
ENSG00000183066	WBP2NL	protein_coding	-0.611501	-0.303749	-0.919252	0.000412194	0.0258456			ENSG00000102144	PGK1	protein_coding	-0.629435	0.0229811	-1.28185	0.000896411	0.0422363			ENSG00000146540	C7orf50	protein_coding	-0.516753	-0.210006	-0.8235	0.00238077	0.224428			ENSG00000148082	SHC3	protein_coding	-0.741263	-0.340682	-1.14184	0.0012177	0.104908			ENSG00000156273	BACH1	protein_coding	0.41269	0.632957	0.192423	0.000458745	0.022929
ENSG00000105866	SP4	protein_coding	0.234902	0.349521	0.120284	0.00044088	0.0271584			ENSG00000068878	PSME4	protein_coding	0.537462	0.793226	0.281698	0.000955545	0.0434686			ENSG00000149090	PAMR1	protein_coding	-0.191459	-0.0321578	-0.35076	0.00230692	0.224428			ENSG00000167969	ECI1	protein_coding	0.121998	0.190404	0.0535911	0.001243	0.106132			ENSG00000198408	OGA	protein_coding	-0.679973	-0.294257	-1.06569	0.000479334	0.0237442
ENSG00000156931	VPS8	protein_coding	0.446279	0.652289	0.24027	0.000440934	0.0271584			ENSG00000130779	CLIP1	protein_coding	-0.381378	-0.190408	-0.572348	0.000948287	0.0434686			ENSG00000179134	SAMD4B	protein_coding	-0.594164	-0.277258	-0.911071	0.00239307	0.224428			ENSG00000135976	ANKRD36	protein_coding	0.329866	0.506212	0.153519	0.00129929	0.109957			ENSG00000078124	ACER3	protein_coding	0.600724	0.923322	0.278126	0.000501595	0.024627
ENSG00000148468	FAM171A1	protein_coding	1.10876	1.65577	0.56175	0.000457855	0.0274801			ENSG00000133794	ARNTL	protein_coding	-0.399109	-0.080487	-0.717731	0.000934495	0.0434686			ENSG00000196581	AJAP1	protein_coding	-0.654168	-0.214726	-1.09361	0.00231096	0.224428			ENSG00000213626	LBH	protein_coding	-0.142213	-0.0214601	-0.262966	0.00136204	0.113316			ENSG00000158352	SHROOM4	protein_coding	0.772932	1.22865	0.317211	0.000538814	0.0262223
ENSG00000156273	BACH1	protein_coding	0.464155	0.710358	0.217952	0.000452566	0.0274801			ENSG00000157193	LRP8	protein_coding	-0.412632	-0.195304	-0.629961	0.00095581	0.0434686			ENSG00000214425	LRRC37A4P	transcribed_unprocessed_pseudogene	0.707076	1.23134	0.182808	0.00236654	0.224428			ENSG00000238083	LRRC37A2	protein_coding	-0.89243	-0.330873	-1.45399	0.00136268	0.113316			ENSG00000124214	STAU1	protein_coding	0.183965	0.270972	0.0969568	0.00054617	0.0263491
ENSG00000185818	NAT8L	protein_coding	1.39287	2.12615	0.65959	0.00046195	0.0274801			ENSG00000082269	FAM135A	protein_coding	0.579078	0.908091	0.250065	0.000981161	0.0441755			ENSG00000022277	RTF2	protein_coding	-0.241463	-0.113138	-0.369788	0.00245386	0.227055			ENSG00000255248	MIR100HG	lncRNA	-0.281517	-0.118357	-0.444676	0.00138882	0.114494			ENSG00000107864	CPEB3	protein_coding	0.675403	1.17701	0.173796	0.000582778	0.0278519
ENSG00000275830	AL390755.1	lncRNA	1.17775	2.05483	0.300674	0.000461811	0.0274801			ENSG00000121060	TRIM25	protein_coding	-0.296125	-0.149745	-0.442506	0.000988247	0.0441755			ENSG00000113658	SMAD5	protein_coding	0.304303	0.465342	0.143264	0.00246318	0.227055			ENSG00000128585	MKLN1	protein_coding	0.208189	0.354416	0.0619617	0.0014175	0.115859			ENSG00000147459	DOCK5	protein_coding	0.207099	0.333676	0.0805222	0.00058736	0.0278519
ENSG00000144893	MED12L	protein_coding	0.915998	1.51203	0.319964	0.000466218	0.027499			ENSG00000105866	SP4	protein_coding	0.319192	0.495236	0.143148	0.00101807	0.0447438			ENSG00000117868	ESYT2	protein_coding	-0.461071	-0.203493	-0.718649	0.0025337	0.229629			ENSG00000095637	SORBS1	protein_coding	-0.398467	-0.180871	-0.616062	0.00146251	0.118525			ENSG00000075151	EIF4G3	protein_coding	0.564775	0.938705	0.190845	0.000612181	0.0287829
ENSG00000104219	ZDHHC2	protein_coding	0.423337	0.633248	0.213426	0.000472449	0.0276323			ENSG00000196396	PTPN1	protein_coding	-0.484472	-0.0244575	-0.944487	0.00101292	0.0447438			ENSG00000135862	LAMC1	protein_coding	0.505581	0.820414	0.190748	0.00252365	0.229629			ENSG00000159712	ANKRD18CP	unprocessed_pseudogene	0.474734	0.842475	0.106993	0.00153085	0.123021			ENSG00000124151	NCOA3	protein_coding	0.223024	0.337197	0.10885	0.00062131	0.0289666
ENSG00000122218	COPA	protein_coding	-0.585174	-0.186047	-0.9843	0.000482526	0.0279865			ENSG00000111224	PARP11	protein_coding	0.20403	0.306808	0.101251	0.00103221	0.0449872			ENSG00000074695	LMAN1	protein_coding	0.329894	0.513995	0.145794	0.0027159	0.234328			ENSG00000274322	AL136531.2	protein_coding	-0.252071	0.019208	-0.523349	0.00154971	0.123499			ENSG00000187098	MITF	protein_coding	0.524857	0.9815	0.0682133	0.000632189	0.0292282
ENSG00000163659	TIPARP	protein_coding	-0.449852	-0.184972	-0.714732	0.000494283	0.0284315			ENSG00000135838	NPL	protein_coding	0.707697	1.33352	0.0818776	0.00105792	0.0453518			ENSG00000111728	ST8SIA1	protein_coding	0.401889	0.689845	0.113934	0.00267458	0.234328			ENSG00000012232	EXTL3	protein_coding	0.234762	0.35847	0.111054	0.00164953	0.129299			ENSG00000125703	ATG4C	protein_coding	0.423265	0.766036	0.0804933	0.00067083	0.0307584
ENSG00000169851	PCDH7	protein_coding	1.29429	1.96126	0.627327	0.000502804	0.0286845			ENSG00000145416	MARCH1	protein_coding	-0.515123	-0.176291	-0.853955	0.00105666	0.0453518			ENSG00000124749	COL21A1	protein_coding	0.244673	0.648319	-0.158973	0.00271457	0.234328			ENSG00000118482	PHF3	protein_coding	0.269007	0.404199	0.133815	0.00164887	0.129299			ENSG00000100345	MYH9	protein_coding	-0.161169	-0.0724146	-0.249923	0.000715716	0.0314489
ENSG00000145687	SSBP2	protein_coding	0.958665	1.5317	0.385632	0.000519162	0.029377			ENSG00000156931	VPS8	protein_coding	0.691655	1.03775	0.345563	0.00107964	0.0459067			ENSG00000128564	VGF	protein_coding	-0.374712	-0.126443	-0.622982	0.00264871	0.234328			ENSG00000132122	SPATA6	protein_coding	-0.376428	-0.183902	-0.568954	0.00169698	0.130872			ENSG00000115392	FANCL	protein_coding	-0.624445	-0.186339	-1.06255	0.00069683	0.0314489
ENSG00000183049	CAMK1D	protein_coding	-0.546029	0.158098	-1.25016	0.000557358	0.031284			ENSG00000131389	SLC6A6	protein_coding	0.425326	0.715239	0.135413	0.00109284	0.0460932			ENSG00000138670	RASGEF1B	protein_coding	-1.37935	-0.347872	-2.41083	0.0026496	0.234328			ENSG00000153930	ANKFN1	protein_coding	0.259702	0.858667	-0.339263	0.00169346	0.130872			ENSG00000136636	KCTD3	protein_coding	0.33676	0.506019	0.167502	0.000715371	0.0314489
ENSG00000141441	GAREM1	protein_coding	1.05018	1.61946	0.480908	0.000574354	0.03198			ENSG00000187098	MITF	protein_coding	1.08751	1.72222	0.452792	0.00110724	0.046327			ENSG00000148516	ZEB1	protein_coding	0.490994	0.813521	0.168467	0.00268621	0.234328			ENSG00000134115	CNTN6	protein_coding	0.317418	0.694631	-0.0597945	0.00174583	0.131611			ENSG00000149346	SLX4IP	protein_coding	-0.336059	-0.0476102	-0.624507	0.000713623	0.0314489
ENSG00000130304	SLC27A1	protein_coding	0.991261	1.48733	0.495195	0.000582212	0.0321603			ENSG00000228221	LINC00578	lncRNA	0.393507	0.812501	-0.0254873	0.00113674	0.0471839			ENSG00000162341	TPCN2	protein_coding	-0.468447	-0.213935	-0.722958	0.00276691	0.234969			ENSG00000197563	PIGN	protein_coding	0.358554	0.550191	0.166917	0.00172612	0.131611			ENSG00000151572	ANO4	protein_coding	-0.967334	-0.280517	-1.65415	0.000719901	0.0314489
ENSG00000102547	CAB39L	protein_coding	1.23341	1.91661	0.550203	0.000592486	0.0324701			ENSG00000140968	IRF8	protein_coding	-0.344725	0.135991	-0.825441	0.0011637	0.0475479			ENSG00000164300	SERINC5	protein_coding	-0.597423	-0.256371	-0.938475	0.0027487	0.234969			ENSG00000237422	AL158071.4	lncRNA	0.435893	0.712558	0.159227	0.00174783	0.131611			ENSG00000231304	SGO1-AS1	lncRNA	-0.286853	0.0552724	-0.628978	0.000714762	0.0314489
ENSG00000162174	ASRGL1	protein_coding	0.635507	0.960549	0.310464	0.000607442	0.0330296			ENSG00000196628	TCF4	protein_coding	-0.513715	-0.165343	-0.862087	0.00115847	0.0475479			ENSG00000136938	ANP32B	protein_coding	0.130032	0.201596	0.0584689	0.00283296	0.238402			ENSG00000089169	RPH3A	protein_coding	-0.507368	-0.210182	-0.804555	0.00178165	0.133109			ENSG00000079337	RAPGEF3	protein_coding	0.667052	0.989936	0.344168	0.00073014	0.031647
ENSG00000151422	FER	protein_coding	0.812974	1.24398	0.381972	0.000637257	0.0343822			ENSG00000134574	DDB2	protein_coding	0.354512	0.549512	0.159511	0.00118136	0.0478955			ENSG00000177084	POLE	protein_coding	0.31384	0.500634	0.127046	0.00285154	0.238402			ENSG00000163590	PPM1L	protein_coding	0.477146	0.749448	0.204844	0.00181357	0.134443			ENSG00000100796	PPP4R3A	protein_coding	0.201275	0.300974	0.101576	0.000746548	0.0317036
ENSG00000153993	SEMA3D	protein_coding	0.63641	0.994798	0.278021	0.000652557	0.0349369			ENSG00000142185	TRPM2	protein_coding	0.69408	1.146	0.242159	0.00122604	0.0493246			ENSG00000146757	ZNF92	protein_coding	0.202238	0.31917	0.0853068	0.00288903	0.239678			ENSG00000133773	CCDC59	protein_coding	-1.08949	-0.372031	-1.80694	0.00186389	0.135947			ENSG00000177853	ZNF518A	protein_coding	-0.612151	-0.279697	-0.944604	0.000751321	0.0317036
ENSG00000263001	GTF2I	protein_coding	0.431944	0.646393	0.217495	0.000668634	0.0355244			ENSG00000213445	SIPA1	protein_coding	0.841925	1.34984	0.33401	0.00127318	0.0508299			ENSG00000123066	MED13L	protein_coding	0.249773	0.387402	0.112145	0.00299893	0.246896			ENSG00000169032	MAP2K1	protein_coding	-0.34996	-0.119239	-0.580681	0.00187572	0.135947			ENSG00000183337	BCOR	protein_coding	-0.32975	-0.126371	-0.533129	0.000754303	0.0317036
ENSG00000082898	XPO1	protein_coding	-1.13933	-0.452951	-1.82571	0.000695155	0.0366536			ENSG00000092978	GPATCH2	protein_coding	-0.486522	-0.231481	-0.741564	0.00133002	0.0523009			ENSG00000070214	SLC44A1	protein_coding	0.326049	0.515181	0.136917	0.00327344	0.257694			ENSG00000182054	IDH2	protein_coding	-0.261013	-0.12581	-0.396215	0.00187651	0.135947			ENSG00000198740	ZNF652	protein_coding	0.665057	1.0241	0.306012	0.000750416	0.0317036
ENSG00000138594	TMOD3	protein_coding	0.106946	0.223909	-0.0100169	0.000704693	0.0368771			ENSG00000239213	NCK1-DT	lncRNA	0.416348	0.652726	0.179969	0.00132575	0.0523009			ENSG00000105968	H2AFV	protein_coding	0.537041	0.866279	0.207803	0.00325902	0.257694			ENSG00000229236	TTTY10	lncRNA	0.000278143	0.00113651	-0.000580226	0.00190311	0.136838			ENSG00000165029	ABCA1	protein_coding	-0.532773	-0.234699	-0.830847	0.000771423	0.0321794
ENSG00000101347	SAMHD1	protein_coding	0.353739	0.538842	0.168636	0.0007148	0.0371269			ENSG00000126773	PCNX4	protein_coding	0.258331	0.399699	0.116964	0.00137075	0.0535			ENSG00000122359	ANXA11	protein_coding	-0.883868	-0.313785	-1.45395	0.00320813	0.257694			ENSG00000141759	TXNL4A	protein_coding	-0.32462	-0.159213	-0.490027	0.00199339	0.14226			ENSG00000175662	TOM1L2	protein_coding	-0.464756	-0.163125	-0.766386	0.000789243	0.032677
ENSG00000138668	HNRNPD	protein_coding	-0.358005	-0.156245	-0.559765	0.000725559	0.0374066			ENSG00000136404	TM6SF1	protein_coding	0.387797	0.769923	0.00567005	0.00140502	0.0544314			ENSG00000162852	CNST	protein_coding	0.54601	0.855093	0.236927	0.00327267	0.257694			ENSG00000055044	NOP58	protein_coding	-0.402283	-0.0645445	-0.740021	0.00202843	0.142631			ENSG00000140443	IGF1R	protein_coding	0.746507	1.37083	0.122185	0.000801095	0.03268
ENSG00000102781	KATNAL1	protein_coding	0.405987	0.610789	0.201184	0.000757034	0.0387423			ENSG00000131171	SH3BGRL	protein_coding	-0.720592	-0.00870121	-1.43248	0.00143036	0.0546494			ENSG00000186907	RTN4RL2	protein_coding	-0.559425	-0.191979	-0.926872	0.00320835	0.257694			ENSG00000164929	BAALC	protein_coding	-0.587519	-0.252097	-0.922942	0.00201836	0.142631			ENSG00000168702	LRP1B	protein_coding	1.31505	2.2088	0.421306	0.000795654	0.03268
ENSG00000154188	ANGPT1	protein_coding	0.887866	1.48494	0.290794	0.000791979	0.0402348			ENSG00000150991	UBC	protein_coding	-1.08791	-0.254544	-1.92128	0.00143154	0.0546494			ENSG00000223820	CFL1P1	transcribed_unprocessed_pseudogene	0.200649	0.343376	0.0579214	0.00323828	0.257694			ENSG00000164128	NPY1R	protein_coding	0.457082	0.751114	0.163051	0.00204956	0.143065			ENSG00000162946	DISC1	protein_coding	-0.413846	-0.101643	-0.726049	0.000816461	0.0330637
ENSG00000168575	SLC20A2	protein_coding	0.790663	1.26067	0.32066	0.000809873	0.0408458			ENSG00000186432	KPNA4	protein_coding	0.377095	0.564467	0.189724	0.00158085	0.059912			ENSG00000206187	LINC02346	lncRNA	-0.468917	-0.0324452	-0.905389	0.00338403	0.264469			ENSG00000112541	PDE10A	protein_coding	-0.544734	0.0369089	-1.12638	0.00214444	0.146481			ENSG00000031003	FAM13B	protein_coding	0.362343	0.611472	0.113214	0.000829008	0.0333285
ENSG00000133789	SWAP70	protein_coding	0.340694	0.513196	0.168191	0.000830011	0.0412225			ENSG00000156170	NDUFAF6	protein_coding	0.297524	0.491978	0.103071	0.00164006	0.0617088			ENSG00000285634	AL583827.1	lncRNA	-0.299757	-0.080764	-0.51875	0.00342216	0.265525			ENSG00000197934	CYYR1-AS1	lncRNA	0.347455	0.560536	0.134374	0.00211542	0.146481			ENSG00000125675	GRIA3	protein_coding	-0.389896	-0.167906	-0.611887	0.000838591	0.0334713
ENSG00000148848	ADAM12	protein_coding	0.935923	1.47222	0.399622	0.000823844	0.0412225			ENSG00000120889	TNFRSF10B	protein_coding	0.332268	0.506443	0.158093	0.00167931	0.062734			ENSG00000259429	UBE2Q2P2	transcribed_unprocessed_pseudogene	0.389935	0.652134	0.127736	0.00346639	0.267036			ENSG00000269235	ZNF350-AS1	lncRNA	-0.214211	-0.0704753	-0.357946	0.00213972	0.146481			ENSG00000187605	TET3	protein_coding	-0.255064	-0.0263806	-0.483748	0.000882272	0.0349632
ENSG00000164066	INTU	protein_coding	-0.913195	-0.265389	-1.561	0.000835513	0.0412225			ENSG00000231672	DIRC3	lncRNA	0.287981	0.591081	-0.0151201	0.00171678	0.0636793			ENSG00000144451	SPAG16	protein_coding	0.552978	0.898129	0.207827	0.00354554	0.271196			ENSG00000150593	PDCD4	protein_coding	0.358735	0.554532	0.162938	0.00216618	0.146916			ENSG00000153113	CAST	protein_coding	-0.448698	-0.165184	-0.732212	0.000905307	0.0355706
ENSG00000166012	TAF1D	protein_coding	-0.941643	-0.382135	-1.50115	0.000841035	0.0412225			ENSG00000142453	CARM1	protein_coding	-0.197708	-0.101037	-0.294379	0.00173698	0.0639747			ENSG00000005812	FBXL3	protein_coding	0.39061	0.617354	0.163865	0.00395784	0.271881			ENSG00000126767	ELK1	protein_coding	0.236855	0.37002	0.10369	0.00220673	0.148613			ENSG00000163659	TIPARP	protein_coding	0.138205	0.211953	0.0644582	0.000910423	0.0355706
ENSG00000130779	CLIP1	protein_coding	-0.711434	-0.292655	-1.13021	0.00089174	0.0434022			ENSG00000106028	SSBP1	protein_coding	0.268187	0.410037	0.126337	0.00175691	0.0641632			ENSG00000054793	ATP9A	protein_coding	-0.279636	-0.0980128	-0.461259	0.00374396	0.271881			ENSG00000120899	PTK2B	protein_coding	-0.18655	6.55445e-05	-0.373165	0.00224392	0.15006			ENSG00000150625	GPM6A	protein_coding	-0.430736	-0.160568	-0.700903	0.000943602	0.0366091
ENSG00000130684	ZNF337	protein_coding	-0.40741	-0.186258	-0.628563	0.000915499	0.0439439			ENSG00000161921	CXCL16	protein_coding	0.472864	0.864583	0.0811457	0.00176663	0.0641632			ENSG00000071655	MBD3	protein_coding	0.266065	0.426735	0.105396	0.00384512	0.271881			ENSG00000184828	ZBTB7C	protein_coding	-0.1542	-0.0440592	-0.26434	0.00226152	0.150187			ENSG00000184232	OAF	protein_coding	-0.189996	-0.0753186	-0.304674	0.000974838	0.0375584
ENSG00000186868	MAPT	protein_coding	-0.716939	-0.239745	-1.19413	0.00091407	0.0439439			ENSG00000105851	PIK3CG	protein_coding	0.440808	0.723077	0.158539	0.00178457	0.0642595			ENSG00000073910	FRY	protein_coding	0.330064	0.517876	0.142251	0.00370223	0.271881			ENSG00000080854	IGSF9B	protein_coding	-0.46709	-0.138721	-0.795458	0.00238426	0.154059			ENSG00000148848	ADAM12	protein_coding	0.728045	1.30477	0.151318	0.00101216	0.0385579
ENSG00000087258	GNAO1	protein_coding	-0.486356	-0.0654639	-0.907249	0.000996201	0.0468667			ENSG00000121749	TBC1D15	protein_coding	0.32455	0.477665	0.171436	0.00179545	0.0642595			ENSG00000101463	SYNDIG1	protein_coding	-0.658825	-0.125153	-1.1925	0.00394241	0.271881			ENSG00000088367	EPB41L1	protein_coding	-0.40923	-0.183188	-0.635272	0.00234834	0.154059			ENSG00000165959	CLMN	protein_coding	0.262787	0.403472	0.122101	0.00101468	0.0385579
ENSG00000101901	ALG13	protein_coding	-0.247262	-0.122626	-0.371898	0.000995121	0.0468667			ENSG00000175354	PTPN2	protein_coding	-1.12564	-0.376686	-1.87459	0.00180615	0.0642595			ENSG00000119048	UBE2B	protein_coding	-0.560271	-0.231949	-0.888593	0.00382424	0.271881			ENSG00000172554	SNTG2	protein_coding	-0.306721	-0.0783137	-0.535128	0.00237988	0.154059			ENSG00000267452	LINC02073	lncRNA	-0.254922	0.0291136	-0.538958	0.00106674	0.0402603
ENSG00000106771	TMEM245	protein_coding	0.477816	0.715814	0.239818	0.00099659	0.0468667			ENSG00000136295	TTYH3	protein_coding	0.362019	0.560618	0.16342	0.00182107	0.0643528			ENSG00000124772	CPNE5	protein_coding	-0.669409	-0.179757	-1.15906	0.00393211	0.271881			ENSG00000258733	LINC02328	lncRNA	0.192492	0.351084	0.0338999	0.00235493	0.154059			ENSG00000198053	SIRPA	protein_coding	-0.316985	-0.136825	-0.497144	0.00109804	0.0411618
ENSG00000124214	STAU1	protein_coding	0.355777	0.538421	0.173133	0.00101901	0.0469689			ENSG00000168434	COG7	protein_coding	-0.143251	-0.0707329	-0.215768	0.00183939	0.0645638			ENSG00000131269	ABCB7	protein_coding	0.277027	0.455023	0.099031	0.00376802	0.271881			ENSG00000130287	NCAN	protein_coding	-0.319963	-0.146437	-0.49349	0.00249925	0.160405			ENSG00000112851	ERBIN	protein_coding	0.323375	0.529293	0.117456	0.00111484	0.0415109
ENSG00000143842	SOX13	protein_coding	0.454903	0.694655	0.215151	0.00101455	0.0469689			ENSG00000137073	UBAP2	protein_coding	0.281439	0.432418	0.13046	0.00186795	0.0651292			ENSG00000132466	ANKRD17	protein_coding	0.246769	0.384311	0.109227	0.00382921	0.271881			ENSG00000145284	SCD5	protein_coding	-0.35546	-0.153286	-0.557635	0.00253946	0.161052			ENSG00000068366	ACSL4	protein_coding	-0.471605	-0.218353	-0.724856	0.00117295	0.0420587
ENSG00000178209	PLEC	protein_coding	1.15	1.77976	0.520234	0.00100928	0.0469689			ENSG00000170471	RALGAPB	protein_coding	0.285273	0.442167	0.128379	0.00190249	0.0658943			ENSG00000134871	COL4A2	protein_coding	-0.494972	-0.134908	-0.855037	0.00386606	0.271881			ENSG00000182158	CREB3L2	protein_coding	-0.123275	-0.0630288	-0.18352	0.00254302	0.161052			ENSG00000083544	TDRD3	protein_coding	-0.424758	-0.201882	-0.647634	0.00116718	0.0420587
ENSG00000065882	TBC1D1	protein_coding	0.742687	1.11035	0.375026	0.00106289	0.0474213			ENSG00000121274	TENT4B	protein_coding	-0.468141	-0.14711	-0.789171	0.00191641	0.0659397			ENSG00000144285	SCN1A	protein_coding	0.588893	0.951837	0.225948	0.00365491	0.271881			ENSG00000130066	SAT1	protein_coding	-0.758371	-0.311104	-1.20564	0.00262341	0.163972			ENSG00000115468	EFHD1	protein_coding	0.684048	1.08815	0.279946	0.00114954	0.0420587
ENSG00000136754	ABI1	protein_coding	-0.688466	-0.216776	-1.16016	0.00105665	0.0474213			ENSG00000057608	GDI2	protein_coding	-0.371075	-0.174842	-0.567307	0.00193115	0.0660126			ENSG00000144290	SLC4A10	protein_coding	0.300633	0.467828	0.133437	0.00373782	0.271881			ENSG00000198718	TOGARAM1	protein_coding	0.273155	0.424383	0.121927	0.00261745	0.163972			ENSG00000122884	P4HA1	protein_coding	-0.682489	-0.156595	-1.20838	0.00115712	0.0420587
ENSG00000170385	SLC30A1	protein_coding	0.497921	0.818625	0.177217	0.00103834	0.0474213			ENSG00000177463	NR2C2	protein_coding	0.385546	0.623729	0.147363	0.00196606	0.0667693			ENSG00000180881	CAPS2	protein_coding	0.661512	1.1291	0.193919	0.00383199	0.271881			ENSG00000169783	LINGO1	protein_coding	-1.60431	-0.429849	-2.77877	0.00264894	0.164492			ENSG00000136536	MARCH7	protein_coding	0.230472	0.346408	0.114537	0.00117504	0.0420587
ENSG00000275342	PRAG1	protein_coding	-0.372864	0.0478553	-0.793582	0.00104409	0.0474213			ENSG00000102531	FNDC3A	protein_coding	0.738627	1.2482	0.229054	0.00206419	0.0678976			ENSG00000186187	ZNRF1	protein_coding	-0.532407	-0.23419	-0.830624	0.00366604	0.271881			ENSG00000031823	RANBP3	protein_coding	-0.31348	-0.141985	-0.484974	0.00269034	0.164626			ENSG00000154262	ABCA6	protein_coding	1.28021	2.16717	0.393244	0.00116745	0.0420587
ENSG00000285971	AC023095.1	lncRNA	-0.72801	0.355384	-1.8114	0.0010622	0.0474213			ENSG00000134245	WNT2B	protein_coding	0.534735	0.919186	0.150285	0.00202955	0.0678976			ENSG00000198948	MFAP3L	protein_coding	-0.691586	-0.292574	-1.0906	0.00394451	0.271881			ENSG00000064687	ABCA7	protein_coding	0.263007	0.436224	0.0897908	0.0026919	0.164626			ENSG00000197430	OPALIN	protein_coding	-1.5458	-0.6722	-2.4194	0.00119872	0.0426313
ENSG00000172667	ZMAT3	protein_coding	0.773409	1.23451	0.312312	0.00108127	0.047934			ENSG00000169967	MAP3K2	protein_coding	0.542283	0.831005	0.25356	0.00205091	0.0678976			ENSG00000237036	ZEB1-AS1	lncRNA	0.280829	0.798897	-0.237239	0.00393276	0.271881			ENSG00000249859	PVT1	lncRNA	-0.461125	-0.130787	-0.791463	0.00270273	0.164626			ENSG00000144674	GOLGA4	protein_coding	0.651871	1.00378	0.299963	0.00122435	0.0432657
ENSG00000088387	DOCK9	protein_coding	0.463784	0.722662	0.204905	0.00112737	0.0496612			ENSG00000175782	SLC35E3	protein_coding	0.293343	0.506326	0.080359	0.00204619	0.0678976			ENSG00000047346	FAM214A	protein_coding	0.361355	0.678993	0.0437178	0.00403814	0.272621			ENSG00000080823	MOK	protein_coding	-0.55315	-0.235767	-0.870534	0.0028093	0.165813			ENSG00000128585	MKLN1	protein_coding	0.422292	0.66271	0.181874	0.00127704	0.0445599
ENSG00000043355	ZIC2	protein_coding	0.368249	0.586469	0.150029	0.00114431	0.0497774			ENSG00000180573	HIST1H2AC	protein_coding	-0.610157	0.0414465	-1.26176	0.00206074	0.0678976			ENSG00000077943	ITGA8	protein_coding	0.241041	0.397756	0.0843268	0.00408604	0.272621			ENSG00000145242	EPHA5	protein_coding	0.46097	0.914002	0.00793816	0.00285121	0.165813			ENSG00000142192	APP	protein_coding	-0.256496	-0.118263	-0.394728	0.00127399	0.0445599
ENSG00000105855	ITGB8	protein_coding	0.698904	1.08446	0.31335	0.00114327	0.0497774			ENSG00000227531	AL162414.1	lncRNA	-0.705368	-0.293539	-1.1172	0.00208351	0.0681046			ENSG00000100678	SLC8A3	protein_coding	-0.552336	-0.172089	-0.932583	0.0040729	0.272621			ENSG00000165966	PDZRN4	protein_coding	-0.297899	-0.111837	-0.483962	0.00287828	0.165813			ENSG00000120697	ALG5	protein_coding	-0.107349	-0.0483682	-0.16633	0.00128638	0.0446054
ENSG00000162627	SNX7	protein_coding	0.356669	0.539319	0.174018	0.00115191	0.0497969			ENSG00000131873	CHSY1	protein_coding	-0.610293	-0.131577	-1.08901	0.00211562	0.0683006			ENSG00000168280	KIF5C	protein_coding	-0.196101	-0.0187981	-0.373405	0.0040765	0.272621			ENSG00000172379	ARNT2	protein_coding	-0.263385	-0.11418	-0.412591	0.0028394	0.165813			ENSG00000168675	LDLRAD4	protein_coding	-0.502871	-0.0422207	-0.963521	0.00130211	0.0448703
ENSG00000012983	MAP4K5	protein_coding	0.582849	0.87852	0.287179	0.00116446	0.0500288			ENSG00000196911	KPNA5	protein_coding	0.23526	0.359611	0.110908	0.00210957	0.0683006			ENSG00000174238	PITPNA	protein_coding	-0.479467	-0.21087	-0.748064	0.004095	0.272621			ENSG00000172965	MIR4435-2HG	lncRNA	-0.227886	-0.0379044	-0.417867	0.00281729	0.165813			ENSG00000138036	DYNC2LI1	protein_coding	-0.226368	-0.102386	-0.35035	0.00136274	0.0466696
ENSG00000178177	LCORL	protein_coding	0.630755	0.967088	0.294422	0.00120161	0.0513081			ENSG00000081019	RSBN1	protein_coding	0.188893	0.311253	0.0665338	0.00215785	0.0683974			ENSG00000063015	SEZ6	protein_coding	-0.42988	-0.194244	-0.665516	0.0041855	0.276936			ENSG00000185305	ARL15	protein_coding	0.369846	0.853841	-0.114149	0.002867	0.165813			ENSG00000182667	NTM	protein_coding	0.691656	1.09928	0.284035	0.0014146	0.0481486
ENSG00000024048	UBR2	protein_coding	-0.441903	-0.058686	-0.825119	0.00121465	0.0515487			ENSG00000120458	MSANTD2	protein_coding	0.258278	0.390019	0.126538	0.00215696	0.0683974			ENSG00000170153	RNF150	protein_coding	-0.538224	-0.177999	-0.898449	0.00422869	0.278088			ENSG00000197106	SLC6A17	protein_coding	-0.496732	-0.223567	-0.769896	0.00287075	0.165813			ENSG00000105552	BCAT2	protein_coding	0.232656	0.370181	0.0951307	0.00144998	0.0484608
ENSG00000060762	MPC1	protein_coding	-0.395573	-0.171558	-0.619588	0.00125982	0.0531416			ENSG00000131375	CAPN7	protein_coding	0.39413	0.613245	0.175015	0.00214826	0.0683974			ENSG00000112715	VEGFA	protein_coding	-0.185932	-0.0714382	-0.300426	0.00431468	0.282023			ENSG00000204677	FAM153CP	lncRNA	-1.16144	-0.539961	-1.78292	0.00274699	0.165813			ENSG00000135766	EGLN1	protein_coding	0.381442	0.578451	0.184433	0.00144528	0.0484608
ENSG00000185049	NELFA	protein_coding	0.307936	0.46761	0.148262	0.00127805	0.053337			ENSG00000131773	KHDRBS3	protein_coding	0.997093	1.63821	0.355979	0.0021846	0.068828			ENSG00000101134	DOK5	protein_coding	-0.645974	-0.207616	-1.08433	0.00444207	0.286912			ENSG00000205765	C5orf51	protein_coding	0.196345	0.28756	0.10513	0.00278713	0.165813			ENSG00000156218	ADAMTSL3	protein_coding	0.771917	1.62584	-0.0820025	0.00143727	0.0484608
ENSG00000185716	MOSMO	protein_coding	0.33369	0.50525	0.16213	0.00127978	0.053337			ENSG00000091106	NLRC4	protein_coding	-0.18465	0.0611762	-0.430477	0.0023	0.0712147			ENSG00000118985	ELL2	protein_coding	0.545578	0.886244	0.204913	0.00451563	0.286912			ENSG00000107954	NEURL1	protein_coding	-0.436266	-0.180204	-0.692327	0.00290594	0.166404			ENSG00000135472	FAIM2	protein_coding	-0.776324	-0.282553	-1.2701	0.00146643	0.0487169
ENSG00000188039	NWD1	protein_coding	1.10835	1.85875	0.357953	0.00129952	0.0538371			ENSG00000213096	ZNF254	protein_coding	0.405092	0.648265	0.161918	0.00228635	0.0712147			ENSG00000144909	OSBPL11	protein_coding	0.209084	0.330245	0.0879225	0.00452248	0.286912			ENSG00000120645	IQSEC3	protein_coding	-0.431109	-0.0321529	-0.830065	0.00294092	0.167405			ENSG00000122779	TRIM24	protein_coding	0.303754	0.462551	0.144957	0.00152772	0.0504511
ENSG00000011405	PIK3C2A	protein_coding	-0.836179	-0.272375	-1.39998	0.00131657	0.0541924			ENSG00000228526	MIR34AHG	lncRNA	0.613964	0.965348	0.26258	0.0023012	0.0712147			ENSG00000175772	LINC01106	lncRNA	-0.433783	-0.174518	-0.693048	0.00445651	0.286912			ENSG00000171862	PTEN	protein_coding	0.257804	0.441507	0.0741004	0.00298429	0.168868			ENSG00000180773	SLC36A4	protein_coding	0.212196	0.32186	0.102531	0.00155313	0.0509868
ENSG00000131873	CHSY1	protein_coding	-0.313662	-0.123302	-0.504021	0.00132366	0.0541924			ENSG00000153310	FAM49B	protein_coding	-0.392115	-0.135179	-0.649052	0.0023159	0.071248			ENSG00000242808	SOX2-OT	lncRNA	-0.801975	-0.348919	-1.25503	0.0044977	0.286912			ENSG00000082684	SEMA5B	protein_coding	-0.202926	0.0148854	-0.420738	0.00304164	0.171101			ENSG00000172817	CYP7B1	protein_coding	-0.711969	-0.319632	-1.10431	0.00158785	0.0512174
ENSG00000173406	DAB1	protein_coding	0.989015	1.73296	0.245067	0.00134692	0.0548222			ENSG00000073803	MAP3K13	protein_coding	-0.240758	-0.101005	-0.380511	0.00233195	0.0713222			ENSG00000221890	NPTXR	protein_coding	-0.936977	-0.371832	-1.50212	0.00463086	0.292069			ENSG00000179242	CDH4	protein_coding	-0.649934	-0.127558	-1.17231	0.00311945	0.174452			ENSG00000175893	ZDHHC21	protein_coding	-0.401407	-0.178628	-0.624186	0.00158303	0.0512174
ENSG00000141580	WDR45B	protein_coding	-0.176549	-0.0846663	-0.268431	0.00136678	0.055307			ENSG00000164209	SLC25A46	protein_coding	0.263724	0.404118	0.123329	0.00243802	0.0741327			ENSG00000066651	TRMT11	protein_coding	0.338035	0.548812	0.127258	0.00472061	0.294288			ENSG00000119048	UBE2B	protein_coding	-0.554383	-0.165209	-0.943556	0.00316148	0.175775			ENSG00000237356	AL365295.1	lncRNA	0.552889	1.0432	0.0625744	0.00157676	0.0512174
ENSG00000081377	CDC14B	protein_coding	-0.518838	-0.200167	-0.837509	0.00142646	0.0570701			ENSG00000099785	MARCH2	protein_coding	-0.24651	-0.0629528	-0.430068	0.0025089	0.0754112			ENSG00000153815	CMIP	protein_coding	-0.319589	-0.12245	-0.516728	0.00471553	0.294288			ENSG00000163104	SMARCAD1	protein_coding	0.349038	0.623329	0.0747458	0.00318377	0.17599			ENSG00000245526	LINC00461	lncRNA	-0.434072	-0.158647	-0.709497	0.00162133	0.0519951
ENSG00000139687	RB1	protein_coding	0.537652	0.811716	0.263587	0.00142675	0.0570701			ENSG00000176124	DLEU1	lncRNA	1.49287	2.67809	0.307643	0.00249588	0.0754112			ENSG00000005249	PRKAR2B	protein_coding	0.350265	0.581725	0.118805	0.0048041	0.294388			ENSG00000110436	SLC1A2	protein_coding	-0.466219	-0.185459	-0.746979	0.00325821	0.177035			ENSG00000015171	ZMYND11	protein_coding	0.331082	0.518633	0.14353	0.00167807	0.0524338
ENSG00000103249	CLCN7	protein_coding	0.518197	0.805698	0.230695	0.0014497	0.0576567			ENSG00000011201	ANOS1	protein_coding	0.665608	1.22146	0.109753	0.00254486	0.0756228			ENSG00000161835	GRASP	protein_coding	-0.455343	-0.152559	-0.758127	0.00475584	0.294388			ENSG00000167522	ANKRD11	protein_coding	-0.480242	-0.188917	-0.771567	0.00324062	0.177035			ENSG00000101109	STK4	protein_coding	0.168666	0.255635	0.0816968	0.00168836	0.0524338
ENSG00000108510	MED13	protein_coding	0.523213	0.78777	0.258656	0.00150546	0.0595341			ENSG00000083535	PIBF1	protein_coding	0.406035	0.712193	0.0998757	0.00253908	0.0756228			ENSG00000248837	AC097512.1	lncRNA	-0.0556103	0.0760019	-0.187222	0.00478367	0.294388			ENSG00000183354	KIAA2026	protein_coding	0.38019	0.596098	0.164282	0.00323795	0.177035			ENSG00000104517	UBR5	protein_coding	0.307689	0.469508	0.14587	0.00168116	0.0524338
ENSG00000131018	SYNE1	protein_coding	0.552585	0.858321	0.246848	0.00153112	0.0602068			ENSG00000085832	EPS15	protein_coding	0.728888	1.18049	0.277284	0.00258997	0.0756734			ENSG00000090857	PDPR	protein_coding	-0.508699	-0.223306	-0.794091	0.00488895	0.297895			ENSG00000138944	SHISAL1	protein_coding	-0.208893	-0.0725924	-0.345193	0.00334502	0.180726			ENSG00000164066	INTU	protein_coding	-0.350667	-0.146797	-0.554536	0.00166911	0.0524338
ENSG00000097021	ACOT7	protein_coding	-0.30392	-0.122839	-0.485	0.00155188	0.0606801			ENSG00000118482	PHF3	protein_coding	0.630511	0.960543	0.300478	0.00257833	0.0756734			ENSG00000187498	COL4A1	protein_coding	-0.308332	-0.104174	-0.512491	0.00495028	0.299937			ENSG00000034053	APBA2	protein_coding	-0.45983	-0.158635	-0.761026	0.003468	0.181227			ENSG00000187546	AGMO	protein_coding	0.485297	0.926528	0.0440658	0.0016509	0.0524338
ENSG00000004468	CD38	protein_coding	-0.442151	-0.160092	-0.724209	0.00159075	0.0611691			ENSG00000267121	AC008105.3	lncRNA	0.286248	0.449039	0.123457	0.00258757	0.0756734			ENSG00000198816	ZNF358	protein_coding	0.168822	0.280128	0.057517	0.00499906	0.3012			ENSG00000118007	STAG1	protein_coding	0.295414	0.676179	-0.0853504	0.00338505	0.181227			ENSG00000235706	DICER1-AS1	lncRNA	-0.228206	-0.0973207	-0.359091	0.00169172	0.0524338
ENSG00000213096	ZNF254	protein_coding	0.516934	0.784779	0.249089	0.00157493	0.0611691			ENSG00000143376	SNX27	protein_coding	0.553497	0.854991	0.252004	0.00262537	0.0762815			ENSG00000149305	HTR3B	protein_coding	-0.240036	0.012011	-0.492083	0.00504723	0.302413			ENSG00000142149	HUNK	protein_coding	-0.769425	-0.109042	-1.42981	0.00342812	0.181227			ENSG00000112893	MAN2A1	protein_coding	0.336459	0.530161	0.142757	0.0017683	0.0545029
ENSG00000253944	AC027117.2	lncRNA	1.70606	2.9998	0.412333	0.00158847	0.0611691			ENSG00000057252	SOAT1	protein_coding	0.385723	0.65351	0.117936	0.00264383	0.0763935			ENSG00000187240	DYNC2H1	protein_coding	0.419675	0.689852	0.149499	0.0050755	0.302427			ENSG00000152767	FARP1	protein_coding	-0.374248	-0.119739	-0.628757	0.0034334	0.181227			ENSG00000066651	TRMT11	protein_coding	0.31536	0.570021	0.0607001	0.00178729	0.0547838
ENSG00000173575	CHD2	protein_coding	0.534227	0.836551	0.231902	0.00160086	0.0612199			ENSG00000035687	ADSS	protein_coding	0.302859	0.491318	0.114399	0.00268046	0.0770264			ENSG00000149089	APIP	protein_coding	-0.37715	-0.167555	-0.586746	0.00514921	0.304355			ENSG00000198721	ECI2	protein_coding	-0.239996	-0.103364	-0.376627	0.00342806	0.181227			ENSG00000060237	WNK1	protein_coding	0.336783	0.527702	0.145864	0.00185789	0.0551634
ENSG00000076716	GPC4	protein_coding	0.384148	0.64369	0.124607	0.00163091	0.0620282			ENSG00000136874	STX17	protein_coding	0.271148	0.414465	0.12783	0.00271997	0.0776073			ENSG00000170571	EMB	protein_coding	0.345639	0.634881	0.0563968	0.0051643	0.304355			ENSG00000272168	CASC15	lncRNA	0.56427	0.879858	0.248682	0.00346376	0.181227			ENSG00000095637	SORBS1	protein_coding	-0.982929	-0.202503	-1.76335	0.00182407	0.0551634
ENSG00000175387	SMAD2	protein_coding	0.535665	0.816266	0.255064	0.00164475	0.0622144			ENSG00000228696	ARL17B	protein_coding	-1.18604	-0.00157668	-2.3705	0.00273035	0.0776073			ENSG00000046653	GPM6B	protein_coding	-0.0821676	0.0825537	-0.246889	0.00536659	0.306588			ENSG00000076067	RBMS2	protein_coding	-0.172511	-0.0727601	-0.272262	0.0035099	0.18173			ENSG00000135336	ORC3	protein_coding	-0.273503	-0.123851	-0.423154	0.00185933	0.0551634
ENSG00000111328	CDK2AP1	protein_coding	0.412718	0.650702	0.174733	0.00165858	0.0623983			ENSG00000100523	DDHD1	protein_coding	0.266256	0.417856	0.114656	0.00284495	0.07936			ENSG00000065717	TLE2	protein_coding	0.189878	0.30301	0.0767457	0.00537348	0.306588			ENSG00000136643	RPS6KC1	protein_coding	0.138466	0.480434	-0.203502	0.00353474	0.18173			ENSG00000172379	ARNT2	protein_coding	-0.454337	-0.153401	-0.755273	0.00181984	0.0551634
ENSG00000155324	GRAMD2B	protein_coding	0.333987	0.517142	0.150832	0.00168754	0.0631466			ENSG00000122359	ANXA11	protein_coding	-0.156753	-0.0579013	-0.255604	0.00285271	0.07936			ENSG00000072954	TMEM38A	protein_coding	-0.652773	-0.229727	-1.07582	0.00542888	0.306588			ENSG00000143674	MAP3K21	protein_coding	0.210744	0.333211	0.0882773	0.00355364	0.18173			ENSG00000175387	SMAD2	protein_coding	0.33697	0.512593	0.161348	0.0018327	0.0551634
ENSG00000151665	PIGF	protein_coding	-0.225667	-0.103324	-0.34801	0.0017362	0.0646201			ENSG00000124151	NCOA3	protein_coding	0.526625	0.848599	0.204651	0.00282274	0.07936			ENSG00000085733	CTTN	protein_coding	-0.5808	-0.231685	-0.929914	0.00544312	0.306588			ENSG00000197183	NOL4L	protein_coding	-0.443701	-0.171167	-0.716235	0.00351792	0.18173			ENSG00000181234	TMEM132C	protein_coding	0.715319	1.4374	-0.00675721	0.00184429	0.0551634
ENSG00000073803	MAP3K13	protein_coding	-0.400676	-0.0997969	-0.701556	0.00176222	0.0652397			ENSG00000272886	DCP1A	protein_coding	0.214574	0.339879	0.0892701	0.00281776	0.07936			ENSG00000104427	ZC2HC1A	protein_coding	0.453113	0.718491	0.187734	0.00531561	0.306588			ENSG00000127220	ABHD8	protein_coding	0.371496	0.58581	0.157182	0.00366213	0.186281			ENSG00000141458	NPC1	protein_coding	0.372258	0.569104	0.175412	0.00189219	0.0558397
ENSG00000076555	ACACB	protein_coding	1.34006	2.07074	0.609381	0.001816	0.0661747			ENSG00000224167	LINC01357	lncRNA	0.28977	0.511601	0.0679389	0.00295182	0.0813321			ENSG00000121766	ZCCHC17	protein_coding	-0.475509	-0.194652	-0.756365	0.00542861	0.306588			ENSG00000148339	SLC25A25	protein_coding	-0.249275	-0.117626	-0.380925	0.00371482	0.187962			ENSG00000154678	PDE1C	protein_coding	0.372393	0.579013	0.165774	0.00192313	0.0560606
ENSG00000121671	CRY2	protein_coding	-0.474153	-0.18828	-0.760026	0.00181407	0.0661747			ENSG00000258227	CLEC5A	protein_coding	0.26703	0.632722	-0.0986616	0.0029547	0.0813321			ENSG00000173041	ZNF680	protein_coding	0.619631	1.0699	0.169361	0.00527208	0.306588			ENSG00000115183	TANC1	protein_coding	-0.170689	-0.0609718	-0.280407	0.00375161	0.188825			ENSG00000165355	FBXO33	protein_coding	0.110489	0.165535	0.0554442	0.00191246	0.0560606
ENSG00000151687	ANKAR	protein_coding	-0.631785	-0.146054	-1.11752	0.00180057	0.0661747			ENSG00000228058	LINC01736	lncRNA	0.913565	1.80589	0.0212441	0.00308737	0.0845391			ENSG00000185716	MOSMO	protein_coding	0.416843	0.674672	0.159015	0.00545804	0.306588			ENSG00000060709	RIMBP2	protein_coding	-0.283981	-0.0823942	-0.485567	0.00381003	0.190761			ENSG00000187147	RNF220	protein_coding	0.258669	0.517327	1.04028e-05	0.00192999	0.0560606
ENSG00000083720	OXCT1	protein_coding	0.432148	0.671422	0.192873	0.00182689	0.0662249			ENSG00000115902	SLC1A4	protein_coding	0.210586	0.331352	0.0898214	0.00326316	0.0887645			ENSG00000196705	ZNF431	protein_coding	0.424554	0.672869	0.176239	0.00545299	0.306588			ENSG00000198677	TTC37	protein_coding	0.325526	0.50662	0.144431	0.00387414	0.19296			ENSG00000086205	FOLH1	protein_coding	-0.892982	-0.26588	-1.52008	0.00194313	0.0561482
ENSG00000198121	LPAR1	protein_coding	-0.292258	-0.105965	-0.478551	0.00184063	0.0663771			ENSG00000132122	SPATA6	protein_coding	-1.18112	-0.395629	-1.96661	0.00327563	0.0887645			ENSG00000164506	STXBP5	protein_coding	0.221643	0.351472	0.0918142	0.0056262	0.312491			ENSG00000102780	DGKH	protein_coding	-0.374871	-0.100889	-0.648852	0.00397412	0.1959			ENSG00000004864	SLC25A13	protein_coding	-0.784946	-0.297899	-1.27199	0.00200079	0.0572184
ENSG00000102144	PGK1	protein_coding	-0.427116	-0.00582755	-0.848404	0.00188779	0.0673428			ENSG00000163803	PLB1	protein_coding	-0.783416	-0.270803	-1.29603	0.00330891	0.0892042			ENSG00000168883	USP39	protein_coding	0.145709	0.232457	0.0589596	0.00564753	0.312491			ENSG00000171385	KCND3	protein_coding	-0.546153	-0.226942	-0.865364	0.00396457	0.1959			ENSG00000141380	SS18	protein_coding	0.319114	0.486688	0.151541	0.00199287	0.0572184
ENSG00000115548	KDM3A	protein_coding	0.411816	0.63704	0.186592	0.00189584	0.0673428			ENSG00000008018	PSMB1	protein_coding	0.191798	0.329195	0.0544021	0.00332791	0.0892562			ENSG00000179632	MAF1	protein_coding	0.285638	0.494639	0.0766364	0.00565004	0.312491			ENSG00000145526	CDH18	protein_coding	0.67425	1.16645	0.182046	0.00402185	0.197236			ENSG00000216937	CCDC7	protein_coding	-0.333022	-0.0691705	-0.596874	0.00201281	0.057267
ENSG00000156804	FBXO32	protein_coding	0.473404	0.761958	0.18485	0.00189644	0.0673428			ENSG00000172243	CLEC7A	protein_coding	1.08748	1.75325	0.421704	0.00337409	0.0900331			ENSG00000108557	RAI1	protein_coding	-0.817713	-0.265426	-1.37	0.00596022	0.32221			ENSG00000226471	Z93930.2	lncRNA	-0.314275	-0.13918	-0.489371	0.00404774	0.197492			ENSG00000127249	ATP13A4	protein_coding	-0.16805	-0.0639016	-0.272199	0.0020917	0.059208
ENSG00000008083	JARID2	protein_coding	1.01104	1.59925	0.422844	0.00191998	0.0678327			ENSG00000151240	DIP2C	protein_coding	0.662754	1.04025	0.28526	0.00342115	0.0906864			ENSG00000143067	ZNF697	protein_coding	-0.384553	-0.0933226	-0.675783	0.00595705	0.32221			ENSG00000101337	TM9SF4	protein_coding	-0.25564	-0.109575	-0.401704	0.00416871	0.200329			ENSG00000249484	LINC01470	lncRNA	-0.328436	-0.0145353	-0.642337	0.00210313	0.0592292
ENSG00000158169	FANCC	protein_coding	0.501175	0.780245	0.222104	0.00194863	0.0684974			ENSG00000162604	TM2D1	protein_coding	0.275766	0.443946	0.107587	0.00348027	0.0906864			ENSG00000198589	LRBA	protein_coding	0.312662	0.547293	0.0780304	0.00585608	0.32221			ENSG00000164038	SLC9B2	protein_coding	0.248501	0.39462	0.102383	0.00415842	0.200329			ENSG00000119638	NEK9	protein_coding	-0.235876	-0.107666	-0.364087	0.00214831	0.0601962
ENSG00000140575	IQGAP1	protein_coding	0.807118	1.2708	0.343437	0.00203249	0.0707308			ENSG00000197965	MPZL1	protein_coding	-0.555677	-0.169539	-0.941815	0.00347344	0.0906864			ENSG00000238083	LRRC37A2	protein_coding	-1.17535	-0.45781	-1.8929	0.00589486	0.32221			ENSG00000272602	ZNF595	protein_coding	0.381279	0.6091	0.153458	0.00413016	0.200329			ENSG00000183137	CEP57L1	protein_coding	0.126445	0.201801	0.0510898	0.00216474	0.0603516
ENSG00000166833	NAV2	protein_coding	0.641869	1.03103	0.252708	0.00202773	0.0707308			ENSG00000231889	TRAF3IP2-AS1	lncRNA	0.661227	1.02866	0.293796	0.00344766	0.0906864			ENSG00000267275	AC020911.2	lncRNA	-0.417516	-0.0127349	-0.822297	0.00597515	0.32221			ENSG00000175322	ZNF519	protein_coding	0.648035	1.02096	0.275113	0.00421722	0.201647			ENSG00000170802	FOXN2	protein_coding	0.64435	1.14252	0.146175	0.00218754	0.0606823
ENSG00000104218	CSPP1	protein_coding	0.498785	0.764629	0.232941	0.00207155	0.0717313			ENSG00000248905	FMN1	protein_coding	0.704473	1.61289	-0.203941	0.00348527	0.0906864			ENSG00000148082	SHC3	protein_coding	-0.534132	-0.192725	-0.87554	0.006023	0.323174			ENSG00000111913	RIPOR2	protein_coding	-0.479447	-0.133366	-0.825527	0.00424064	0.201757			ENSG00000070010	UFD1	protein_coding	0.178525	0.279584	0.0774658	0.00224325	0.0619182
ENSG00000075292	ZNF638	protein_coding	-0.404747	-0.134809	-0.674686	0.00214137	0.0718515			ENSG00000148396	SEC16A	protein_coding	-0.190162	-0.0818276	-0.298497	0.00350444	0.0907339			ENSG00000005108	THSD7A	protein_coding	0.457138	1.00073	-0.0864588	0.00622627	0.332329			ENSG00000260075	NSFP1	unprocessed_pseudogene	-0.0911	0.0858513	-0.268051	0.00426511	0.201917			ENSG00000156831	NSMCE2	protein_coding	0.426371	1.16938	-0.316636	0.0022795	0.0626072
ENSG00000111885	MAN1A1	protein_coding	0.505797	0.827685	0.183909	0.00208783	0.0718515			ENSG00000047648	ARHGAP6	protein_coding	0.375941	1.32667	-0.574787	0.00353704	0.0911266			ENSG00000081985	IL12RB2	protein_coding	-0.505465	0.134489	-1.14542	0.00628606	0.332329			ENSG00000187240	DYNC2H1	protein_coding	0.320206	0.581995	0.058417	0.00430786	0.202936			ENSG00000164176	EDIL3	protein_coding	0.211127	0.348356	0.0738979	0.00241724	0.0660633
ENSG00000119899	SLC17A5	protein_coding	0.350625	0.548807	0.152444	0.00213958	0.0718515			ENSG00000107679	PLEKHA1	protein_coding	0.452272	0.707083	0.19746	0.00357215	0.0911333			ENSG00000112541	PDE10A	protein_coding	-1.26281	-0.375223	-2.15039	0.00628306	0.332329			ENSG00000013619	MAMLD1	protein_coding	-0.331707	-0.0956046	-0.56781	0.00454958	0.203307			ENSG00000248587	GDNF-AS1	lncRNA	-0.286158	-0.0782625	-0.494053	0.00243925	0.066338
ENSG00000136002	ARHGEF4	protein_coding	0.847986	1.3264	0.369567	0.00214583	0.0718515			ENSG00000134452	FBH1	protein_coding	0.236394	0.372583	0.100206	0.00356261	0.0911333			ENSG00000143971	ETAA1	protein_coding	0.214002	0.349883	0.0781211	0.00642758	0.336512			ENSG00000077279	DCX	protein_coding	0.450434	0.697832	0.203036	0.00451252	0.203307			ENSG00000182150	ERCC6L2	protein_coding	0.468481	0.762558	0.174403	0.00247162	0.0668905
ENSG00000136895	GARNL3	protein_coding	-0.785489	-0.264312	-1.30666	0.00211028	0.0718515			ENSG00000101974	ATP11C	protein_coding	-0.431134	-0.0536411	-0.808627	0.0036321	0.0914736			ENSG00000176697	BDNF	protein_coding	-0.539729	-0.136097	-0.94336	0.00640473	0.336512			ENSG00000077514	POLD3	protein_coding	0.304359	0.474413	0.134305	0.00450051	0.203307			ENSG00000144369	FAM171B	protein_coding	-0.451584	-0.179083	-0.724086	0.00249378	0.0671625
ENSG00000137574	TGS1	protein_coding	-0.146886	-0.067021	-0.226751	0.00213072	0.0718515			ENSG00000118263	KLF7	protein_coding	0.46335	0.72329	0.203411	0.00365544	0.0914736			ENSG00000092140	G2E3	protein_coding	0.370315	0.589508	0.151123	0.00653505	0.340485			ENSG00000115239	ASB3	protein_coding	0.200978	0.327538	0.0744193	0.00441659	0.203307			ENSG00000133195	SLC39A11	protein_coding	0.926664	1.7575	0.0958314	0.00255795	0.0679591
ENSG00000178445	GLDC	protein_coding	-0.215956	-0.0340506	-0.39786	0.00215761	0.0718515			ENSG00000146830	GIGYF1	protein_coding	0.217365	0.366115	0.0686144	0.00364342	0.0914736			ENSG00000006282	SPATA20	protein_coding	0.220054	0.362305	0.0778025	0.00680018	0.342052			ENSG00000128607	KLHDC10	protein_coding	-0.400776	-0.166569	-0.634983	0.00454474	0.203307			ENSG00000154153	RETREG1	protein_coding	-0.606582	-0.220002	-0.993162	0.0025601	0.0679591
ENSG00000234420	ZNF37BP	transcribed_processed_pseudogene	-0.708205	-0.255722	-1.16069	0.00215342	0.0718515			ENSG00000189180	ZNF33A	protein_coding	0.361857	0.572261	0.151454	0.0036063	0.0914736			ENSG00000087258	GNAO1	protein_coding	-0.25248	-0.0750579	-0.429903	0.00681884	0.342052			ENSG00000140320	BAHD1	protein_coding	-0.186764	-0.0585715	-0.314956	0.00451456	0.203307			ENSG00000166963	MAP1A	protein_coding	-0.999446	-0.221553	-1.77734	0.00255572	0.0679591
ENSG00000183495	EP400	protein_coding	-0.35355	-0.147575	-0.559526	0.00219641	0.0727953			ENSG00000007237	GAS7	protein_coding	1.0823	1.71663	0.447964	0.00369381	0.0915575			ENSG00000087301	TXNDC16	protein_coding	0.533122	0.861376	0.204868	0.00662344	0.342052			ENSG00000144057	ST6GAL2	protein_coding	-0.39538	-0.147432	-0.643329	0.00453631	0.203307			ENSG00000230910	AL391807.1	lncRNA	-0.368863	-0.146314	-0.591413	0.00261086	0.0689765
ENSG00000253347	AC040934.1	lncRNA	0.201941	0.311756	0.0921256	0.00221514	0.073068			ENSG00000158092	NCK1	protein_coding	0.357397	0.574628	0.140166	0.00368789	0.0915575			ENSG00000100418	DESI1	protein_coding	-0.170504	-0.070757	-0.27025	0.0066656	0.342052			ENSG00000156876	SASS6	protein_coding	0.22227	0.375136	0.0694034	0.00437718	0.203307			ENSG00000183454	GRIN2A	protein_coding	-0.499232	-0.0994239	-0.89904	0.00263964	0.0694063
ENSG00000124782	RREB1	protein_coding	0.377413	0.576602	0.178224	0.00229536	0.0753571			ENSG00000100442	FKBP3	protein_coding	0.124776	0.222593	0.0269594	0.00381699	0.0924366			ENSG00000119042	SATB2	protein_coding	0.540946	0.953973	0.12792	0.00678171	0.342052			ENSG00000176809	LRRC37A3	protein_coding	-0.865928	-0.23784	-1.49402	0.00440784	0.203307			ENSG00000135749	PCNX2	protein_coding	-0.244908	-0.0789741	-0.410843	0.00267334	0.0699609
ENSG00000109323	MANBA	protein_coding	0.261705	0.424124	0.0992851	0.00235421	0.0758603			ENSG00000137161	CNPY3	protein_coding	0.515842	0.811649	0.220035	0.00378215	0.0924366			ENSG00000169213	RAB3B	protein_coding	-0.42836	-0.147838	-0.708882	0.006643	0.342052			ENSG00000186187	ZNRF1	protein_coding	-0.258858	0.0322124	-0.549929	0.00445409	0.203307			ENSG00000228696	ARL17B	protein_coding	-0.985142	0.254763	-2.22505	0.00271466	0.0707087
ENSG00000166535	A2ML1	protein_coding	0.584667	0.935801	0.233534	0.00232394	0.0758603			ENSG00000149289	ZC3H12C	protein_coding	0.471566	0.805111	0.138021	0.00378261	0.0924366			ENSG00000179388	EGR3	protein_coding	-0.354544	-0.0865254	-0.622563	0.00678059	0.342052			ENSG00000196083	IL1RAP	protein_coding	0.320024	0.658614	-0.0185655	0.00454397	0.203307			ENSG00000135643	KCNMB4	protein_coding	0.827114	1.44441	0.209821	0.00279129	0.0721454
ENSG00000185650	ZFP36L1	protein_coding	1.03435	1.69838	0.370327	0.00235428	0.0758603			ENSG00000152953	STK32B	protein_coding	0.605123	1.10305	0.107201	0.00381765	0.0924366			ENSG00000196074	SYCP2	protein_coding	0.521442	0.848433	0.194452	0.00671994	0.342052			ENSG00000228696	ARL17B	protein_coding	-1.72148	-0.291383	-3.15158	0.00459202	0.204249			ENSG00000137802	MAPKBP1	protein_coding	0.364236	0.571532	0.156939	0.00279583	0.0721454
ENSG00000214595	EML6	protein_coding	0.704622	1.08933	0.319918	0.00235221	0.0758603			ENSG00000170027	YWHAG	protein_coding	-0.265361	0.0437871	-0.57451	0.00376144	0.0924366			ENSG00000188906	LRRK2	protein_coding	0.504244	0.84542	0.163067	0.00703667	0.351345			ENSG00000089250	NOS1	protein_coding	-0.285969	-0.0932964	-0.478642	0.00465683	0.205223			ENSG00000148358	GPR107	protein_coding	-0.183961	-0.084762	-0.283159	0.00288518	0.0741063
ENSG00000198793	MTOR	protein_coding	0.193978	0.302337	0.085619	0.00238308	0.0764344			ENSG00000130723	PRRC2B	protein_coding	0.587973	0.924314	0.251633	0.00385488	0.0929079			ENSG00000107560	RAB11FIP2	protein_coding	0.416259	0.666005	0.166513	0.00725273	0.353374			ENSG00000127946	HIP1	protein_coding	-0.4642	-0.158134	-0.770265	0.00463867	0.205223			ENSG00000007237	GAS7	protein_coding	-0.826274	-0.276399	-1.37615	0.00306946	0.0753512
ENSG00000137033	IL33	protein_coding	-0.563645	-0.152491	-0.974799	0.00242506	0.0774241			ENSG00000071967	CYBRD1	protein_coding	0.342471	0.593435	0.0915069	0.00391992	0.0940421			ENSG00000114127	XRN1	protein_coding	0.302064	0.497163	0.106966	0.00716099	0.353374			ENSG00000115866	DARS	protein_coding	-0.278083	-0.125757	-0.430408	0.00477047	0.207363			ENSG00000039560	RAI14	protein_coding	0.226767	0.361335	0.0921978	0.00301215	0.0753512
ENSG00000149089	APIP	protein_coding	-0.497446	-0.120938	-0.873953	0.00247581	0.0786833			ENSG00000164307	ERAP1	protein_coding	0.335159	0.533711	0.136606	0.00397101	0.0948327			ENSG00000120008	WDR11	protein_coding	0.402477	0.654299	0.150654	0.00716488	0.353374			ENSG00000144802	NFKBIZ	protein_coding	0.272565	0.436995	0.108134	0.00474339	0.207363			ENSG00000101040	ZMYND8	protein_coding	0.486806	0.784081	0.18953	0.00303409	0.0753512
ENSG00000136802	LRRC8A	protein_coding	0.739452	1.17692	0.301983	0.0025137	0.0795243			ENSG00000144749	LRIG1	protein_coding	-0.215383	0.182041	-0.612807	0.00404049	0.0960535			ENSG00000124299	PEPD	protein_coding	-0.245019	-0.0961843	-0.393853	0.00724748	0.353374			ENSG00000147419	CCDC25	protein_coding	-0.238096	-0.104736	-0.371456	0.00476436	0.207363			ENSG00000119048	UBE2B	protein_coding	-0.778736	-0.111884	-1.44559	0.00298384	0.0753512
ENSG00000125388	GRK4	protein_coding	0.38159	0.587471	0.175709	0.00259698	0.0810537			ENSG00000183337	BCOR	protein_coding	-0.198457	-0.0670246	-0.329889	0.00407836	0.096515			ENSG00000138069	RAB1A	protein_coding	-0.417893	-0.164165	-0.671621	0.00717914	0.353374			ENSG00000131446	MGAT1	protein_coding	0.192814	0.308959	0.0766682	0.0047994	0.207677			ENSG00000129657	SEC14L1	protein_coding	-0.148961	-0.0555071	-0.242415	0.00303556	0.0753512
ENSG00000179241	LDLRAD3	protein_coding	0.971492	1.54437	0.398611	0.00258887	0.0810537			ENSG00000170677	SOCS6	protein_coding	1.05763	1.83285	0.282412	0.00410354	0.0966735			ENSG00000147471	PLPBP	protein_coding	-0.336194	-0.112215	-0.560174	0.0072739	0.353374			ENSG00000108175	ZMIZ1	protein_coding	-0.453125	-0.175047	-0.731203	0.00491164	0.210821			ENSG00000134294	SLC38A2	protein_coding	1.3851	2.41685	0.353348	0.00301183	0.0753512
ENSG00000215252	GOLGA8B	protein_coding	-0.969454	-0.328371	-1.61054	0.00258777	0.0810537			ENSG00000172985	SH3RF3	protein_coding	-1.10008	0.0547105	-2.25488	0.00414142	0.0967689			ENSG00000123595	RAB9A	protein_coding	0.151447	0.244822	0.0580723	0.00747174	0.361357			ENSG00000182534	MXRA7	protein_coding	-0.413887	-0.178598	-0.649175	0.00491615	0.210821			ENSG00000137074	APTX	protein_coding	-0.374637	-0.0735139	-0.675759	0.00306522	0.0753512
ENSG00000101079	NDRG3	protein_coding	0.289814	0.454237	0.125391	0.00262322	0.0811448			ENSG00000226752	CUTALP	transcribed_unitary_pseudogene	0.426065	0.688732	0.163398	0.0041446	0.0967689			ENSG00000072133	RPS6KA6	protein_coding	0.244214	0.605838	-0.117409	0.00753875	0.362971			ENSG00000132466	ANKRD17	protein_coding	0.205031	0.335273	0.0747891	0.0050037	0.213137			ENSG00000156011	PSD3	protein_coding	-0.736987	-0.283146	-1.19083	0.00300796	0.0753512
ENSG00000197724	PHF2	protein_coding	-0.238524	-0.012841	-0.464207	0.00261957	0.0811448			ENSG00000132182	NUP210	protein_coding	0.263832	0.418544	0.109121	0.00419811	0.0975827			ENSG00000101152	DNAJC5	protein_coding	-0.388552	-0.15153	-0.625574	0.00795081	0.364926			ENSG00000175029	CTBP2	protein_coding	-0.193431	0.0105152	-0.397377	0.00501474	0.213137			ENSG00000163913	IFT122	protein_coding	-0.19549	-0.0795493	-0.31143	0.00304867	0.0753512
ENSG00000055044	NOP58	protein_coding	-0.533171	-0.126443	-0.9399	0.00272517	0.0831894			ENSG00000157600	TMEM164	protein_coding	0.186254	0.376822	-0.00431288	0.00425126	0.098381			ENSG00000102710	SUPT20H	protein_coding	0.48636	0.796273	0.176448	0.00775283	0.364926			ENSG00000003987	MTMR7	protein_coding	-0.326621	-0.0888967	-0.564345	0.00503761	0.213162			ENSG00000196104	SPOCK3	protein_coding	0.38107	0.598554	0.163585	0.00305151	0.0753512
ENSG00000065534	MYLK	protein_coding	-0.602428	-0.260305	-0.944552	0.00272032	0.0831894			ENSG00000170017	ALCAM	protein_coding	0.757708	1.332	0.183418	0.00435232	0.0994002			ENSG00000112701	SENP6	protein_coding	0.257781	0.421143	0.0944177	0.00795156	0.364926			ENSG00000160191	PDE9A	protein_coding	-0.191252	0.0208965	-0.403401	0.00506493	0.213374			ENSG00000183783	KCTD8	protein_coding	0.491705	1.41126	-0.427849	0.0030867	0.0754407
ENSG00000069020	MAST4	protein_coding	-0.467913	-0.0817299	-0.854096	0.0027043	0.0831894			ENSG00000197182	MIRLET7BHG	lncRNA	-0.125741	0.163128	-0.414609	0.00432632	0.0994002			ENSG00000127720	METTL25	protein_coding	0.406022	1.00606	-0.194021	0.00790505	0.364926			ENSG00000224043	CCNT2-AS1	lncRNA	0.475492	0.934635	0.01635	0.00511159	0.214395			ENSG00000070950	RAD18	protein_coding	0.274376	0.427193	0.121559	0.00316178	0.0766007
ENSG00000266302	AC098850.3	protein_coding	-0.458169	-0.161097	-0.755241	0.00274416	0.0834034			ENSG00000272419	LINC01145	transcribed_unprocessed_pseudogene	0.203335	0.345716	0.0609531	0.00434367	0.0994002			ENSG00000136824	SMC2	protein_coding	0.176489	0.312664	0.0403129	0.00772198	0.364926			ENSG00000101489	CELF4	protein_coding	-0.270787	-0.105923	-0.43565	0.00528008	0.220495			ENSG00000198963	RORB	protein_coding	-0.191735	-0.0399369	-0.343533	0.00316178	0.0766007
ENSG00000178662	CSRNP3	protein_coding	0.458783	0.714919	0.202646	0.00282304	0.0854276			ENSG00000058272	PPP1R12A	protein_coding	0.488351	0.790729	0.185972	0.00442573	0.100637			ENSG00000141668	CBLN2	protein_coding	0.736392	1.67465	-0.201864	0.00766418	0.364926			ENSG00000110786	PTPN5	protein_coding	-0.366338	-0.140774	-0.591902	0.00532713	0.221481			ENSG00000147202	DIAPH2	protein_coding	-0.135497	-0.00330739	-0.267687	0.00322441	0.0772198
ENSG00000164329	TENT2	protein_coding	-0.374723	-0.114188	-0.635259	0.00283764	0.0854977			ENSG00000070610	GBA2	protein_coding	0.177057	0.284774	0.0693391	0.00450541	0.101479			ENSG00000148339	SLC25A25	protein_coding	-0.265358	-0.106581	-0.424136	0.0078485	0.364926			ENSG00000255052	FAM66D	lncRNA	-1.03586	-0.0730533	-1.99867	0.00535	0.221481			ENSG00000159128	IFNGR2	protein_coding	-0.193006	-0.0341549	-0.351858	0.00321488	0.0772198
ENSG00000172987	HPSE2	protein_coding	1.22182	2.42918	0.0144572	0.00286145	0.0857386			ENSG00000162745	OLFML2B	protein_coding	-0.185861	-0.0622376	-0.309484	0.00448955	0.101479			ENSG00000150625	GPM6A	protein_coding	0.0035234	0.135348	-0.128302	0.00795147	0.364926			ENSG00000068383	INPP5A	protein_coding	-0.437408	-0.116548	-0.758269	0.00542243	0.221724			ENSG00000266302	AC098850.3	protein_coding	-0.331985	0.144032	-0.808003	0.00322909	0.0772198
ENSG00000237356	AL365295.1	lncRNA	0.872457	1.57103	0.17389	0.00287027	0.0857386			ENSG00000166435	XRRA1	protein_coding	-0.565102	-0.197836	-0.932368	0.00454036	0.101479			ENSG00000157601	MX1	protein_coding	0.17603	0.291796	0.0602636	0.00769697	0.364926			ENSG00000113389	NPR3	protein_coding	0.349664	0.575257	0.124071	0.005422	0.221724			ENSG00000093144	ECHDC1	protein_coding	-0.177174	-0.075019	-0.279329	0.00327933	0.0780848
ENSG00000016391	CHDH	protein_coding	0.640239	1.06462	0.215861	0.00290075	0.0859115			ENSG00000188641	DPYD	protein_coding	2.31737	3.86475	0.769999	0.00452998	0.101479			ENSG00000248150	LINC02150	lncRNA	0.140125	0.398938	-0.118689	0.00772911	0.364926			ENSG00000138688	KIAA1109	protein_coding	0.219658	0.354945	0.0843714	0.00544863	0.221724			ENSG00000067900	ROCK1	protein_coding	0.288231	0.4433	0.133163	0.00344805	0.0817513
ENSG00000176533	GNG7	protein_coding	0.828137	1.28601	0.370266	0.0028911	0.0859115			ENSG00000178607	ERN1	protein_coding	0.191956	0.310185	0.0737275	0.00461372	0.10268			ENSG00000272710	AC133041.1	transcribed_unprocessed_pseudogene	-0.454708	-0.126451	-0.782965	0.00789122	0.364926			ENSG00000172943	PHF8	protein_coding	-0.241883	-0.0794827	-0.404284	0.0054472	0.221724			ENSG00000166046	TCP11L2	protein_coding	0.346309	0.543067	0.149551	0.00359129	0.084785
ENSG00000111961	SASH1	protein_coding	0.470764	0.743647	0.197882	0.00292977	0.0864033			ENSG00000139746	RBM26	protein_coding	0.477417	0.740467	0.214367	0.00463735	0.102768			ENSG00000108924	HLF	protein_coding	0.481123	0.781859	0.180388	0.00800535	0.365838			ENSG00000143195	ILDR2	protein_coding	-0.331873	-0.0831531	-0.580592	0.00549201	0.222543			ENSG00000108262	GIT1	protein_coding	0.726257	1.14084	0.311674	0.00376777	0.0864295
ENSG00000111358	GTF2H3	protein_coding	-0.221881	-0.0990318	-0.34473	0.0029879	0.0877458			ENSG00000069849	ATP1B3	protein_coding	0.506086	0.84448	0.167693	0.0047094	0.103578			ENSG00000126767	ELK1	protein_coding	0.506152	0.876023	0.136282	0.00810398	0.368783			ENSG00000131378	RFTN1	protein_coding	0.0245113	0.222594	-0.173572	0.00558663	0.223588			ENSG00000114030	KPNA1	protein_coding	0.23842	0.3811	0.0957397	0.00376999	0.0864295
ENSG00000088826	SMOX	protein_coding	0.620187	0.985426	0.254948	0.00305219	0.0890108			ENSG00000104447	TRPS1	protein_coding	0.597707	1.19214	0.00327497	0.00471349	0.103578			ENSG00000007168	PAFAH1B1	protein_coding	-0.198915	-0.00460219	-0.393228	0.00846185	0.374595			ENSG00000166889	PATL1	protein_coding	0.149087	0.234077	0.0640971	0.00563471	0.223588			ENSG00000119917	IFIT3	protein_coding	-0.312269	-0.107609	-0.51693	0.00373329	0.0864295
ENSG00000130522	JUND	protein_coding	0.552711	0.86887	0.236553	0.00306934	0.0890108			ENSG00000273247	AC097376.3	lncRNA	0.351442	0.602297	0.100586	0.0047369	0.103657			ENSG00000072201	LNX1	protein_coding	0.390281	0.69231	0.0882515	0.00838087	0.374595			ENSG00000172575	RASGRP1	protein_coding	-0.189343	-0.0560861	-0.3226	0.00559993	0.223588			ENSG00000141447	OSBPL1A	protein_coding	-0.652411	-0.221004	-1.08382	0.00375775	0.0864295
ENSG00000197535	MYO5A	protein_coding	-0.354654	-0.142401	-0.566906	0.00305696	0.0890108			ENSG00000105323	HNRNPUL1	protein_coding	0.237654	0.38447	0.0908388	0.00477902	0.104143			ENSG00000100393	EP300	protein_coding	0.355162	0.582489	0.127835	0.00857904	0.374595			ENSG00000176927	EFCAB5	protein_coding	0.193714	0.311003	0.0764239	0.00561803	0.223588			ENSG00000143198	MGST3	protein_coding	-0.332594	-0.126013	-0.539175	0.0037462	0.0864295
ENSG00000079102	RUNX1T1	protein_coding	0.617445	0.992926	0.241964	0.00309422	0.08936			ENSG00000163312	HELQ	protein_coding	0.194516	0.303318	0.0857127	0.00489059	0.105693			ENSG00000101977	MCF2	protein_coding	0.350735	0.584286	0.117184	0.00851786	0.374595			ENSG00000206052	DOK6	protein_coding	0.205916	0.637106	-0.225274	0.00562742	0.223588			ENSG00000165406	MARCH8	protein_coding	0.275883	0.43494	0.116827	0.00370596	0.0864295
ENSG00000124215	CDH26	protein_coding	0.355885	0.563443	0.148327	0.0031515	0.0906383			ENSG00000204634	TBC1D8	protein_coding	-0.752276	0.154759	-1.65931	0.00488139	0.105693			ENSG00000106829	TLE4	protein_coding	0.587768	0.981404	0.194133	0.00843425	0.374595			ENSG00000277147	LINC00869	transcribed_unprocessed_pseudogene	-0.337309	-0.121534	-0.553083	0.00567082	0.224091			ENSG00000203778	FAM229B	protein_coding	-0.160892	-0.0704742	-0.251311	0.00368676	0.0864295
ENSG00000057608	GDI2	protein_coding	-0.215613	-0.0941907	-0.337036	0.00321885	0.0915415			ENSG00000079134	THOC1	protein_coding	0.22413	0.356831	0.0914283	0.00492064	0.105905			ENSG00000113721	PDGFRB	protein_coding	0.114636	0.197073	0.0321999	0.00844144	0.374595			ENSG00000138069	RAB1A	protein_coding	-0.389867	-0.155155	-0.624579	0.00584439	0.229057			ENSG00000073060	SCARB1	protein_coding	-0.234387	-0.0878013	-0.380974	0.00384177	0.0877126
ENSG00000112851	ERBIN	protein_coding	0.447183	0.711581	0.182785	0.00329556	0.0915415			ENSG00000154447	SH3RF1	protein_coding	0.684274	1.14078	0.227771	0.00498431	0.105967			ENSG00000126391	FRMD8	protein_coding	-0.296569	-0.117279	-0.475858	0.008267	0.374595			ENSG00000277363	SRCIN1	protein_coding	-0.461589	-0.173851	-0.749326	0.00582973	0.229057			ENSG00000149269	PAK1	protein_coding	-0.276415	-0.0799432	-0.472887	0.00387277	0.0880579
ENSG00000117298	ECE1	protein_coding	0.75793	1.17731	0.33855	0.00327156	0.0915415			ENSG00000214013	GANC	protein_coding	0.339629	0.557899	0.121359	0.00496324	0.105967			ENSG00000128585	MKLN1	protein_coding	0.238421	0.38454	0.0923015	0.00856968	0.374595			ENSG00000144749	LRIG1	protein_coding	-0.210124	0.0273364	-0.447585	0.00587393	0.229275			ENSG00000167118	URM1	protein_coding	0.179772	0.289572	0.0699716	0.00394152	0.0892552
ENSG00000139131	YARS2	protein_coding	0.136856	0.214948	0.0587632	0.00324402	0.0915415			ENSG00000282988	AL031777.3	protein_coding	-0.348343	0.0136112	-0.710298	0.0049706	0.105967			ENSG00000175426	PCSK1	protein_coding	-0.355306	-0.109443	-0.601168	0.00851134	0.374595			ENSG00000054654	SYNE2	protein_coding	0.197535	0.317297	0.077772	0.00595622	0.231542			ENSG00000155111	CDK19	protein_coding	0.341638	0.549636	0.133639	0.00397418	0.089629
ENSG00000142657	PGD	protein_coding	0.259595	0.416621	0.102569	0.00324837	0.0915415			ENSG00000131236	CAP1	protein_coding	0.410243	0.656691	0.163794	0.00512556	0.108529			ENSG00000215146	BX322639.1	transcribed_unprocessed_pseudogene	0.457402	0.818207	0.0965984	0.00833155	0.374595			ENSG00000110675	ELMOD1	protein_coding	-0.371255	-0.0691539	-0.673357	0.00601024	0.232696			ENSG00000166598	HSP90B1	protein_coding	-0.634723	-0.170394	-1.09905	0.00401773	0.0902444
ENSG00000145495	MARCH6	protein_coding	0.721875	1.2124	0.23135	0.00332758	0.0915415			ENSG00000012983	MAP4K5	protein_coding	0.501384	0.788885	0.213883	0.0052283	0.10894			ENSG00000034053	APBA2	protein_coding	-0.305431	-0.0922651	-0.518597	0.00863309	0.375272			ENSG00000166068	SPRED1	protein_coding	-0.535068	-0.177753	-0.892383	0.00604569	0.233125			ENSG00000174307	PHLDA3	protein_coding	0.568804	0.923378	0.214229	0.00413625	0.0925319
ENSG00000148180	GSN	protein_coding	0.808511	1.30516	0.311867	0.00330816	0.0915415			ENSG00000134294	SLC38A2	protein_coding	0.841257	1.42893	0.253583	0.00521074	0.10894			ENSG00000189159	JPT1	protein_coding	-0.382906	-0.129079	-0.636734	0.00873373	0.375272			ENSG00000131374	TBC1D5	protein_coding	0.384994	0.666805	0.103184	0.00621501	0.237737			ENSG00000011114	BTBD7	protein_coding	0.352935	0.556916	0.148954	0.0041626	0.0927474
ENSG00000163346	PBXIP1	protein_coding	0.637158	1.12934	0.144971	0.00332194	0.0915415			ENSG00000168769	TET2	protein_coding	-0.360433	-0.0238461	-0.697019	0.00518848	0.10894			ENSG00000245573	BDNF-AS	lncRNA	-0.310978	-0.111923	-0.510032	0.00868161	0.375272			ENSG00000143499	SMYD2	protein_coding	-0.21771	-0.0234141	-0.412005	0.00619642	0.237737			ENSG00000079215	SLC1A3	protein_coding	-0.453881	-0.115374	-0.792387	0.00418709	0.0929199
ENSG00000183337	BCOR	protein_coding	-0.271834	-0.108484	-0.435184	0.00330481	0.0915415			ENSG00000177311	ZBTB38	protein_coding	0.350339	0.53872	0.161957	0.00518457	0.10894			ENSG00000255087	AP001993.1	lncRNA	-0.414274	-0.0133352	-0.815214	0.00871669	0.375272			ENSG00000102753	KPNA3	protein_coding	0.328051	0.554249	0.101853	0.00625203	0.2382			ENSG00000177463	NR2C2	protein_coding	0.293135	0.458086	0.128184	0.00423373	0.0935806
ENSG00000204272	NBDY	protein_coding	-0.536427	-0.0703308	-1.00252	0.00325132	0.0915415			ENSG00000143641	GALNT2	protein_coding	0.60671	1.08585	0.127568	0.00527371	0.10945			ENSG00000147654	EBAG9	protein_coding	0.136504	0.221572	0.0514347	0.00878883	0.376141			ENSG00000182095	TNRC18	protein_coding	-0.489765	-0.153572	-0.825959	0.00632617	0.239922			ENSG00000118412	CASP8AP2	protein_coding	0.196133	0.318535	0.073731	0.00426606	0.0939211
ENSG00000269834	ZNF528-AS1	lncRNA	-0.235309	-0.103513	-0.367105	0.00331944	0.0915415			ENSG00000027075	PRKCH	protein_coding	0.900045	1.71027	0.0898174	0.00530512	0.109492			ENSG00000003393	ALS2	protein_coding	0.324379	0.531348	0.11741	0.00887273	0.376742			ENSG00000196396	PTPN1	protein_coding	-0.238375	-0.0772532	-0.399497	0.00634742	0.239922			ENSG00000198830	HMGN2	protein_coding	-0.301324	-0.106612	-0.496036	0.00431767	0.0946816
ENSG00000078142	PIK3C3	protein_coding	0.405199	0.642013	0.168385	0.00334476	0.0916518			ENSG00000120885	CLU	protein_coding	-0.451648	0.00261016	-0.905907	0.00531757	0.109492			ENSG00000049246	PER3	protein_coding	0.567118	0.967074	0.167162	0.00886458	0.376742			ENSG00000007237	GAS7	protein_coding	-0.488383	-0.116758	-0.860008	0.00638301	0.240318			ENSG00000102181	CD99L2	protein_coding	-0.294265	-0.120456	-0.468074	0.00434563	0.0949196
ENSG00000119596	YLPM1	protein_coding	0.332519	0.519773	0.145265	0.00335835	0.0916631			ENSG00000090530	P3H2	protein_coding	0.310517	0.76378	-0.142747	0.00547441	0.112279			ENSG00000149084	HSD17B12	protein_coding	-0.667396	-0.213172	-1.12162	0.00895724	0.378839			ENSG00000111696	NT5DC3	protein_coding	-0.294404	-0.0869163	-0.501891	0.00645693	0.242147			ENSG00000158296	SLC13A3	protein_coding	-0.659038	-0.128507	-1.18957	0.00439404	0.0956006
ENSG00000115816	CEBPZ	protein_coding	-0.337547	-0.142095	-0.532998	0.00338744	0.0917377			ENSG00000123124	WWP1	protein_coding	0.499805	0.797448	0.202162	0.00557365	0.112549			ENSG00000175471	MCTP1	protein_coding	0.479134	0.797244	0.161024	0.00899947	0.379138			ENSG00000140403	DNAJA4	protein_coding	-0.477216	-0.1396	-0.814833	0.00649851	0.242755			ENSG00000079459	FDFT1	protein_coding	0.545927	0.87532	0.216535	0.00446042	0.0962895
ENSG00000265491	RNF115	protein_coding	0.338535	0.528897	0.148172	0.00338575	0.0917377			ENSG00000135821	GLUL	protein_coding	-0.807098	-0.135613	-1.47858	0.00556967	0.112549			ENSG00000186868	MAPT	protein_coding	-0.131147	0.0442918	-0.306586	0.00905948	0.380181			ENSG00000067141	NEO1	protein_coding	-0.137376	0.258759	-0.533511	0.00659131	0.244182			ENSG00000181804	SLC9A9	protein_coding	-0.902804	-0.161779	-1.64383	0.00444751	0.0962895
ENSG00000171552	BCL2L1	protein_coding	0.401478	0.629475	0.173482	0.00345452	0.0931918			ENSG00000166783	MARF1	protein_coding	0.234277	0.374224	0.0943312	0.00557275	0.112549			ENSG00000099381	SETD1A	protein_coding	0.296818	0.509163	0.0844726	0.00912023	0.381247			ENSG00000117153	KLHL12	protein_coding	0.223574	0.361911	0.0852371	0.00663884	0.244182			ENSG00000127483	HP1BP3	protein_coding	0.684155	1.09691	0.271397	0.00453973	0.097404
ENSG00000134294	SLC38A2	protein_coding	1.16879	1.97715	0.360433	0.00352031	0.0945998			ENSG00000173166	RAPH1	protein_coding	0.4621	0.77244	0.15176	0.00551074	0.112549			ENSG00000019485	PRDM11	protein_coding	-0.369828	-0.131582	-0.608074	0.00923344	0.383222			ENSG00000119326	CTNNAL1	protein_coding	-0.353404	-0.0604967	-0.64631	0.00662038	0.244182			ENSG00000170011	MYRIP	protein_coding	0.500132	1.07859	-0.0783277	0.00454716	0.097404
ENSG00000011114	BTBD7	protein_coding	0.354588	0.553554	0.155622	0.0036074	0.0963178			ENSG00000105968	H2AFV	protein_coding	0.111684	0.199787	0.0235805	0.00566237	0.113901			ENSG00000164236	ANKRD33B	protein_coding	-0.424083	-0.0579845	-0.790182	0.00923856	0.383222			ENSG00000139433	GLTP	protein_coding	-0.181597	-0.0739936	-0.289201	0.00662108	0.244182			ENSG00000127022	CANX	protein_coding	-0.666719	-0.203775	-1.12966	0.00458042	0.0977392
ENSG00000087053	MTMR2	protein_coding	0.323436	0.502685	0.144188	0.00362107	0.0963178			ENSG00000099331	MYO9B	protein_coding	0.560534	0.907387	0.213681	0.00576856	0.115369			ENSG00000131409	LRRC4B	protein_coding	0.708278	1.15582	0.260739	0.00930534	0.384514			ENSG00000113369	ARRDC3	protein_coding	-0.246119	-0.0984756	-0.393762	0.00667991	0.244751			ENSG00000170836	PPM1D	protein_coding	0.384493	0.603033	0.165953	0.00460397	0.0978652
ENSG00000100154	TTC28	protein_coding	0.82647	1.4549	0.198039	0.00363717	0.0963178			ENSG00000111666	CHPT1	protein_coding	0.72897	1.22763	0.230314	0.00578527	0.115369			ENSG00000138399	FASTKD1	protein_coding	0.36887	0.611656	0.126084	0.00938906	0.384776			ENSG00000144583	MARCH4	protein_coding	-0.444747	0.117644	-1.00714	0.00682274	0.24903			ENSG00000165175	MID1IP1	protein_coding	1.09006	2.03305	0.147074	0.0046224	0.0978819
ENSG00000163960	UBXN7	protein_coding	0.251547	0.395467	0.107627	0.00365343	0.0963178			ENSG00000182158	CREB3L2	protein_coding	0.340126	0.545228	0.135024	0.00580153	0.115369			ENSG00000139910	NOVA1	protein_coding	0.313923	0.508201	0.119644	0.00938606	0.384776			ENSG00000123908	AGO2	protein_coding	-0.277791	0.0702376	-0.625819	0.00690735	0.25116			ENSG00000068650	ATP11A	protein_coding	-0.426785	-0.0196002	-0.83397	0.00477894	0.099731
ENSG00000171476	HOPX	protein_coding	-0.637484	-0.130504	-1.14446	0.003652	0.0963178			ENSG00000012660	ELOVL5	protein_coding	-0.453983	0.118196	-1.02616	0.00599537	0.116564			ENSG00000164291	ARSK	protein_coding	0.188409	0.310927	0.0658901	0.00941873	0.384776			ENSG00000133030	MPRIP	protein_coding	-0.372345	-0.161216	-0.583474	0.00693537	0.251223			ENSG00000109339	MAPK10	protein_coding	-0.868581	-0.227389	-1.50977	0.00477413	0.099731
ENSG00000006652	IFRD1	protein_coding	0.814284	1.43605	0.192515	0.003686	0.0968098			ENSG00000120802	TMPO	protein_coding	0.350875	0.56629	0.135461	0.00598739	0.116564			ENSG00000040731	CDH10	protein_coding	0.462518	0.930113	-0.00507607	0.00987214	0.388712			ENSG00000140463	BBS4	protein_coding	-0.172401	-0.0561152	-0.288687	0.00696741	0.251431			ENSG00000117713	ARID1A	protein_coding	0.304568	0.480963	0.128172	0.00475834	0.099731
ENSG00000167766	ZNF83	protein_coding	-0.849889	-0.225409	-1.47437	0.00373395	0.0973344			ENSG00000164031	DNAJB14	protein_coding	0.424201	0.670895	0.177507	0.00588608	0.116564			ENSG00000067167	TRAM1	protein_coding	0.295107	0.494674	0.0955396	0.00981738	0.388712			ENSG00000196628	TCF4	protein_coding	0.143562	0.286813	0.000310341	0.007005	0.251838			ENSG00000118473	SGIP1	protein_coding	-0.77192	-0.228073	-1.31577	0.0047996	0.099731
ENSG00000197857	ZNF44	protein_coding	-0.514993	-0.16479	-0.865196	0.00372923	0.0973344			ENSG00000176597	B3GNT5	protein_coding	-0.61988	-0.087471	-1.15229	0.00596893	0.116564			ENSG00000105499	PLA2G4C	protein_coding	-0.592856	-0.222484	-0.963228	0.00984843	0.388712			ENSG00000119771	KLHL29	protein_coding	-0.366873	0.0965043	-0.83025	0.00706966	0.252265			ENSG00000148484	RSU1	protein_coding	0.245493	0.386419	0.104566	0.00479182	0.099731
ENSG00000118689	FOXO3	protein_coding	0.584316	0.929405	0.239227	0.00375051	0.0974012			ENSG00000224699	LAMTOR5-AS1	lncRNA	0.277101	0.445148	0.109054	0.00590654	0.116564			ENSG00000111358	GTF2H3	protein_coding	-0.259569	-0.0887561	-0.430383	0.00989948	0.388712			ENSG00000166949	SMAD3	protein_coding	-0.0953315	-0.0380802	-0.152583	0.00705417	0.252265			ENSG00000168297	PXK	protein_coding	-0.237049	-0.0958503	-0.378248	0.00492852	0.102028
ENSG00000163602	RYBP	protein_coding	-0.509459	-0.0671113	-0.951807	0.00380256	0.0980892			ENSG00000251314	AC104123.1	lncRNA	0.282225	0.536972	0.0274787	0.00597602	0.116564			ENSG00000119772	DNMT3A	protein_coding	-0.614496	-0.208406	-1.02059	0.00968507	0.388712			ENSG00000151849	CENPJ	protein_coding	0.533084	0.870448	0.19572	0.00725182	0.25411			ENSG00000078269	SYNJ2	protein_coding	0.582441	0.934258	0.230623	0.00508985	0.104976
ENSG00000185950	IRS2	protein_coding	1.09121	1.73308	0.449333	0.00380519	0.0980892			ENSG00000115107	STEAP3	protein_coding	0.331865	0.700332	-0.0366021	0.006049	0.116739			ENSG00000119912	IDE	protein_coding	0.304306	0.503664	0.104948	0.00980168	0.388712			ENSG00000152642	GPD1L	protein_coding	0.176752	0.289799	0.063706	0.00729421	0.25411			ENSG00000100151	PICK1	protein_coding	0.572018	0.924014	0.220023	0.00511846	0.105175
ENSG00000205581	HMGN1	protein_coding	-0.659194	-0.195947	-1.12244	0.00383024	0.0983707			ENSG00000245848	CEBPA	protein_coding	0.315827	0.617862	0.0137918	0.00603011	0.116739			ENSG00000137710	RDX	protein_coding	0.314799	0.516258	0.11334	0.00988383	0.388712			ENSG00000160563	MED27	protein_coding	-0.285901	0.0527998	-0.624602	0.00729792	0.25411			ENSG00000196141	SPATS2L	protein_coding	-0.724098	-0.138969	-1.30923	0.00515377	0.10551
ENSG00000055130	CUL1	protein_coding	-0.284813	-0.0546376	-0.514989	0.00393344	0.098833			ENSG00000140612	SEC11A	protein_coding	-0.207904	-0.0806219	-0.335186	0.00608769	0.116963			ENSG00000140262	TCF12	protein_coding	0.660915	1.19898	0.122851	0.00988513	0.388712			ENSG00000173786	CNP	protein_coding	-0.276734	-0.0945514	-0.458917	0.00718029	0.25411			ENSG00000135976	ANKRD36	protein_coding	0.596787	0.949089	0.244484	0.00519361	0.105743
ENSG00000067992	PDK3	protein_coding	0.332664	0.525952	0.139377	0.00392269	0.098833			ENSG00000161542	PRPSAP1	protein_coding	0.228026	0.378593	0.0774595	0.00610532	0.116963			ENSG00000173114	LRRN3	protein_coding	0.569726	0.997301	0.14215	0.00979304	0.388712			ENSG00000203805	PLPP4	protein_coding	-0.219566	-0.0411427	-0.39799	0.00720447	0.25411			ENSG00000175874	CREG2	protein_coding	-0.223935	-0.0466447	-0.401225	0.00520327	0.105743
ENSG00000117425	PTCH2	protein_coding	0.413606	0.667364	0.159849	0.0039136	0.098833			ENSG00000133704	IPO8	protein_coding	0.155825	0.253438	0.0582113	0.00616037	0.11751			ENSG00000176225	RTTN	protein_coding	0.325445	0.570126	0.0807645	0.00991154	0.388712			ENSG00000204856	FAM216A	protein_coding	0.205309	0.323814	0.0868039	0.00730735	0.25411			ENSG00000101337	TM9SF4	protein_coding	-0.123334	-0.0474086	-0.199259	0.00527301	0.106769
ENSG00000119938	PPP1R3C	protein_coding	-0.519112	-0.177796	-0.860427	0.00391722	0.098833			ENSG00000145495	MARCH6	protein_coding	0.230126	0.452815	0.00743756	0.0061788	0.11751			ENSG00000183098	GPC6	protein_coding	-1.10561	-0.20379	-2.00743	0.00978907	0.388712			ENSG00000276644	DACH1	protein_coding	0.188971	0.357972	0.0199694	0.0072303	0.25411			ENSG00000113140	SPARC	protein_coding	-0.554697	-0.192587	-0.916807	0.00533864	0.107056
ENSG00000125485	DDX31	protein_coding	-0.216397	-0.0812269	-0.351568	0.00389372	0.098833			ENSG00000100292	HMOX1	protein_coding	-0.481773	0.111772	-1.07532	0.00630665	0.119506			ENSG00000048405	ZNF800	protein_coding	0.353584	0.64269	0.0644779	0.0100276	0.389047			ENSG00000008277	ADAM22	protein_coding	0.179681	0.322252	0.0371096	0.00734176	0.254381			ENSG00000119285	HEATR1	protein_coding	0.0947208	0.158258	0.0311833	0.00540298	0.107056
ENSG00000166503	HDGFL3	protein_coding	0.195116	0.31005	0.0801812	0.00389412	0.098833			ENSG00000138050	THUMPD2	protein_coding	0.114809	0.231249	-0.00163128	0.0063347	0.119605			ENSG00000112186	CAP2	protein_coding	-0.390794	-0.126102	-0.655485	0.0100236	0.389047			ENSG00000074416	MGLL	protein_coding	-0.438918	-0.110997	-0.76684	0.00752566	0.255191			ENSG00000167766	ZNF83	protein_coding	-0.72207	-0.153578	-1.29056	0.00540089	0.107056
ENSG00000160445	ZER1	protein_coding	0.455707	0.737615	0.173798	0.0040027	0.100211			ENSG00000171044	XKR6	protein_coding	-0.79658	-0.224043	-1.36912	0.00639812	0.120367			ENSG00000214941	ZSWIM7	protein_coding	0.299776	0.506615	0.0929366	0.0100283	0.389047			ENSG00000113719	ERGIC1	protein_coding	-0.379141	-0.11359	-0.644692	0.00749116	0.255191			ENSG00000169660	HEXD	protein_coding	0.180027	0.290527	0.069527	0.0053865	0.107056
ENSG00000164050	PLXNB1	protein_coding	1.08391	1.75971	0.408119	0.00404499	0.100907			ENSG00000150625	GPM6A	protein_coding	-0.376049	-0.0900427	-0.662054	0.00644436	0.120722			ENSG00000099331	MYO9B	protein_coding	-0.62797	-0.228353	-1.02759	0.0103719	0.396094			ENSG00000120885	CLU	protein_coding	-0.979968	-0.321433	-1.6385	0.0075396	0.255191			ENSG00000179218	CALR	protein_coding	-0.470128	-0.149363	-0.790894	0.00536985	0.107056
ENSG00000031698	SARS	protein_coding	-0.277914	-0.0974162	-0.458412	0.00413592	0.102488			ENSG00000169508	GPR183	protein_coding	-0.244221	0.123766	-0.612208	0.00648621	0.120722			ENSG00000103154	NECAB2	protein_coding	-0.32193	-0.110701	-0.53316	0.0103463	0.396094			ENSG00000131370	SH3BP5	protein_coding	-0.377495	-0.141968	-0.613022	0.00749596	0.255191			ENSG00000196236	XPNPEP3	protein_coding	-0.155226	-0.0595136	-0.250938	0.00534008	0.107056
ENSG00000137601	NEK1	protein_coding	-0.47875	-0.144094	-0.813405	0.00418197	0.102488			ENSG00000171862	PTEN	protein_coding	0.444152	0.780784	0.10752	0.00647499	0.120722			ENSG00000117600	PLPPR4	protein_coding	-0.36505	-0.123504	-0.606595	0.0103131	0.396094			ENSG00000139514	SLC7A1	protein_coding	-0.321914	-0.0965738	-0.547254	0.00750999	0.255191			ENSG00000048740	CELF2	protein_coding	-0.271273	-0.0610075	-0.481539	0.00546206	0.107459
ENSG00000151835	SACS	protein_coding	0.785068	1.30436	0.265779	0.00417548	0.102488			ENSG00000101972	STAG2	protein_coding	0.551791	0.86349	0.240093	0.0066026	0.122452			ENSG00000130066	SAT1	protein_coding	-0.868751	-0.323414	-1.41409	0.0103374	0.396094			ENSG00000148680	HTR7	protein_coding	-0.165486	-0.0668122	-0.26416	0.00755192	0.255191			ENSG00000139629	GALNT6	protein_coding	0.776707	1.32655	0.226866	0.00546118	0.107459
ENSG00000167996	FTH1	protein_coding	-1.93119	-0.698968	-3.16341	0.0041577	0.102488			ENSG00000163563	MNDA	protein_coding	-0.351643	-0.117975	-0.585311	0.00663267	0.122575			ENSG00000169604	ANTXR1	protein_coding	0.403367	1.04659	-0.239855	0.0103936	0.396094			ENSG00000257585	LINC00609	lncRNA	0.425148	0.830296	0.0199999	0.00741413	0.255191			ENSG00000164929	BAALC	protein_coding	-0.262754	0.0324074	-0.557916	0.00556149	0.109029
ENSG00000168769	TET2	protein_coding	-0.331783	-0.144577	-0.51899	0.00417395	0.102488			ENSG00000118308	LRMP	protein_coding	-0.379871	0.0655842	-0.825327	0.00667811	0.122981			ENSG00000139266	MARCH9	protein_coding	0.218031	0.392592	0.0434701	0.010478	0.396703			ENSG00000206432	TMEM200C	protein_coding	0.357522	0.602777	0.112267	0.00758989	0.255571			ENSG00000135365	PHF21A	protein_coding	0.501812	1.07246	-0.0688325	0.00562428	0.109871
ENSG00000214517	PPME1	protein_coding	-0.28055	-0.110933	-0.450168	0.00419671	0.102488			ENSG00000106610	STAG3L4	transcribed_unprocessed_pseudogene	0.336685	0.531173	0.142197	0.00684632	0.125197			ENSG00000151623	NR3C2	protein_coding	0.415722	0.875431	-0.0439872	0.0105199	0.396703			ENSG00000101413	RPRD1B	protein_coding	-0.23795	-0.0982273	-0.377672	0.0076327	0.25611			ENSG00000140262	TCF12	protein_coding	0.3376	0.542854	0.132346	0.00574548	0.111066
ENSG00000113719	ERGIC1	protein_coding	0.312862	0.499582	0.126142	0.00431623	0.10359			ENSG00000143702	CEP170	protein_coding	0.460002	0.769819	0.150184	0.00683071	0.125197			ENSG00000198879	SFMBT2	protein_coding	-0.850582	-0.0799468	-1.62122	0.0104938	0.396703			ENSG00000066248	NGEF	protein_coding	-0.248167	-0.0939199	-0.402414	0.00782038	0.258721			ENSG00000179364	PACS2	protein_coding	0.571801	0.907433	0.236169	0.00571053	0.111066
ENSG00000116106	EPHA4	protein_coding	0.441484	0.701525	0.181442	0.00430496	0.10359			ENSG00000155085	AK9	protein_coding	0.254899	0.423976	0.0858215	0.00692482	0.125753			ENSG00000117245	KIF17	protein_coding	-0.198729	-0.0679357	-0.329521	0.0106728	0.397664			ENSG00000088179	PTPN4	protein_coding	0.200342	0.374922	0.0257631	0.00777959	0.258721			ENSG00000182095	TNRC18	protein_coding	-0.200767	-0.0424255	-0.359109	0.00573443	0.111066
ENSG00000125779	PANK2	protein_coding	0.27971	0.441475	0.117946	0.00430751	0.10359			ENSG00000196865	NHLRC2	protein_coding	0.285111	0.449666	0.120557	0.00692371	0.125753			ENSG00000135333	EPHA7	protein_coding	0.49493	1.01274	-0.0228751	0.0106717	0.397664			ENSG00000130363	RSPH3	protein_coding	-0.310548	-0.121386	-0.499711	0.00784576	0.258721			ENSG00000030419	IKZF2	protein_coding	0.210931	0.512287	-0.0904259	0.00584387	0.112186
ENSG00000139726	DENR	protein_coding	-0.189645	-0.0744982	-0.304792	0.00427997	0.10359			ENSG00000125730	C3	protein_coding	-0.902364	-0.232974	-1.57175	0.00696809	0.126101			ENSG00000138802	SEC24B	protein_coding	0.292881	0.584837	0.000924498	0.0107282	0.397664			ENSG00000147454	SLC25A37	protein_coding	-0.457617	-0.180794	-0.73444	0.00776967	0.258721			ENSG00000100906	NFKBIA	protein_coding	0.525269	0.856717	0.193822	0.00583197	0.112186
ENSG00000165476	REEP3	protein_coding	0.285133	0.450419	0.119846	0.00427938	0.10359			ENSG00000105220	GPI	protein_coding	-0.246261	-0.0110089	-0.481513	0.00701298	0.126476			ENSG00000151917	BEND6	protein_coding	0.504987	0.896148	0.113826	0.0107666	0.397664			ENSG00000231185	SPRY4-AS1	lncRNA	-0.541923	-0.177993	-0.905854	0.00782529	0.258721			ENSG00000012171	SEMA3B	protein_coding	-0.958074	-0.312682	-1.60347	0.00590039	0.112569
ENSG00000142192	APP	protein_coding	-0.766705	-0.114386	-1.41903	0.00442003	0.105716			ENSG00000131373	HACL1	protein_coding	0.143578	0.26295	0.024205	0.00706339	0.126947			ENSG00000166912	MTMR10	protein_coding	0.132835	0.220871	0.0447991	0.0107546	0.397664			ENSG00000066382	MPPED2	protein_coding	-0.263539	-0.0250223	-0.502056	0.00792593	0.259625			ENSG00000183291	SELENOF	protein_coding	-0.21281	-0.0806278	-0.344993	0.00590441	0.112569
ENSG00000109775	UFSP2	protein_coding	-0.175524	-0.0742368	-0.276811	0.00451913	0.106621			ENSG00000154473	BUB3	protein_coding	0.230056	0.373241	0.0868718	0.00718961	0.128773			ENSG00000198369	SPRED2	protein_coding	-0.613653	-0.171705	-1.0556	0.0106851	0.397664			ENSG00000286033	CR381670.2	lncRNA	0.62626	1.1042	0.148316	0.00792748	0.259625			ENSG00000102158	MAGT1	protein_coding	-0.273096	-0.0834984	-0.462694	0.00619302	0.116684
ENSG00000110955	ATP5F1B	protein_coding	-0.356256	-0.0286866	-0.683826	0.00451284	0.106621			ENSG00000075420	FNDC3B	protein_coding	0.778157	1.51866	0.0376532	0.00738282	0.131782			ENSG00000031823	RANBP3	protein_coding	-0.288086	-0.099112	-0.477061	0.0108499	0.399371			ENSG00000104427	ZC2HC1A	protein_coding	0.407569	0.666724	0.148414	0.0080325	0.260389			ENSG00000132561	MATN2	protein_coding	-0.304075	-0.0873525	-0.520797	0.00616883	0.116684
ENSG00000119048	UBE2B	protein_coding	-0.823118	-0.147253	-1.49898	0.00449145	0.106621			ENSG00000054965	FAM168A	protein_coding	-0.36562	0.232347	-0.963588	0.00754722	0.132013			ENSG00000145348	TBCK	protein_coding	0.247137	0.431092	0.063183	0.0108927	0.399585			ENSG00000137393	RNF144B	protein_coding	-0.0262268	0.116626	-0.16908	0.00798254	0.260389			ENSG00000135093	USP30	protein_coding	-0.157911	-0.0575796	-0.258242	0.00620436	0.116684
ENSG00000187079	TEAD1	protein_coding	0.624344	1.01509	0.233601	0.00448025	0.106621			ENSG00000077238	IL4R	protein_coding	-0.44967	0.434677	-1.33402	0.00751126	0.132013			ENSG00000140350	ANP32A	protein_coding	-0.332091	-0.125189	-0.538992	0.0109868	0.400313			ENSG00000160293	VAV2	protein_coding	-0.41296	-0.16335	-0.66257	0.00801289	0.260389			ENSG00000147454	SLC25A37	protein_coding	-0.253937	-0.0848724	-0.423002	0.00617993	0.116684
ENSG00000143324	XPR1	protein_coding	-0.597634	-0.165827	-1.02944	0.00454022	0.106757			ENSG00000085662	AKR1B1	protein_coding	0.295373	0.479132	0.111615	0.00744248	0.132013			ENSG00000157933	SKI	protein_coding	-0.565144	-0.179046	-0.951242	0.0109783	0.400313			ENSG00000006128	TAC1	protein_coding	-0.233734	-0.0301352	-0.437332	0.00815621	0.260862			ENSG00000096060	FKBP5	protein_coding	0.989811	1.78793	0.191692	0.00622643	0.116703
ENSG00000187605	TET3	protein_coding	-0.183657	0.00128801	-0.368602	0.00466476	0.109316			ENSG00000102699	PARP4	protein_coding	0.389711	0.795277	-0.015854	0.00753648	0.132013			ENSG00000113361	CDH6	protein_coding	0.430694	0.770906	0.0904828	0.0110857	0.402557			ENSG00000101972	STAG2	protein_coding	0.324614	0.523468	0.12576	0.00810409	0.260862			ENSG00000172348	RCAN2	protein_coding	-0.664869	-0.176519	-1.15322	0.00635301	0.118675
ENSG00000228782	MRPL45P2	transcribed_unprocessed_pseudogene	0.237854	0.376537	0.0991711	0.00470928	0.109989			ENSG00000168904	LRRC28	protein_coding	0.210287	0.363273	0.0573007	0.00748375	0.132013			ENSG00000116731	PRDM2	protein_coding	-0.374722	-0.129747	-0.619696	0.0111769	0.403152			ENSG00000122417	ODF2L	protein_coding	0.466204	0.749341	0.183068	0.00809072	0.260862			ENSG00000048649	RSF1	protein_coding	0.291692	0.45918	0.124204	0.00639822	0.119119
ENSG00000116120	FARSB	protein_coding	-0.240846	-0.0986979	-0.382994	0.00473698	0.110265			ENSG00000177707	NECTIN3	protein_coding	-0.334343	-0.116028	-0.552659	0.00746173	0.132013			ENSG00000139324	TMTC3	protein_coding	0.298813	0.492239	0.105387	0.0111595	0.403152			ENSG00000163517	HDAC11	protein_coding	-0.137616	-0.0601363	-0.215095	0.00812991	0.260862			ENSG00000044115	CTNNA1	protein_coding	0.446681	0.832171	0.0611915	0.00648277	0.119888
ENSG00000170579	DLGAP1	protein_coding	1.08577	2.01776	0.153785	0.00484581	0.112423			ENSG00000088854	C20orf194	protein_coding	0.52923	0.927513	0.130946	0.00762105	0.132577			ENSG00000118242	MREG	protein_coding	0.222267	0.396269	0.0482654	0.0112597	0.404787			ENSG00000130224	LRCH2	protein_coding	0.304145	0.583843	0.0244462	0.00829609	0.264452			ENSG00000134070	IRAK2	protein_coding	0.663785	1.12433	0.203241	0.00647551	0.119888
ENSG00000198792	TMEM184B	protein_coding	0.805961	1.32575	0.286172	0.00491521	0.113654			ENSG00000096060	FKBP5	protein_coding	0.676453	1.14158	0.211331	0.00763017	0.132577			ENSG00000136108	CKAP2	protein_coding	0.201456	0.336299	0.0666135	0.0114778	0.409894			ENSG00000116299	KIAA1324	protein_coding	-0.428328	-0.143611	-0.713045	0.00838739	0.265591			ENSG00000133789	SWAP70	protein_coding	-0.143284	-0.0522406	-0.234327	0.00668022	0.123129
ENSG00000065154	OAT	protein_coding	-0.42453	-0.15844	-0.69062	0.0049583	0.113894			ENSG00000251432	LINC02615	lncRNA	0.119469	0.265452	-0.0265147	0.00770199	0.133382			ENSG00000182841	RRP7BP	transcribed_unprocessed_pseudogene	-0.716972	-0.249677	-1.18427	0.0114486	0.409894			ENSG00000147471	PLPBP	protein_coding	-0.220106	-0.0937619	-0.346451	0.00837296	0.265591			ENSG00000146122	DAAM2	protein_coding	-0.554913	-0.175665	-0.934162	0.00670735	0.12322
ENSG00000197694	SPTAN1	protein_coding	-0.47487	0.0280979	-0.977838	0.0049532	0.113894			ENSG00000111640	GAPDH	protein_coding	-0.710008	0.00515697	-1.42517	0.00794349	0.13711			ENSG00000106144	CASP2	protein_coding	0.150307	0.254328	0.0462854	0.0116701	0.415387			ENSG00000101463	SYNDIG1	protein_coding	-0.393856	0.0251236	-0.812836	0.00857362	0.266561			ENSG00000057019	DCBLD2	protein_coding	0.339732	0.541871	0.137592	0.00677201	0.123589
ENSG00000075785	RAB7A	protein_coding	0.391275	0.618811	0.163738	0.00508137	0.116196			ENSG00000204472	AIF1	protein_coding	-0.812538	0.238644	-1.86372	0.0079972	0.137583			ENSG00000070614	NDST1	protein_coding	-0.286407	-0.102815	-0.469999	0.01188	0.415994			ENSG00000108840	HDAC5	protein_coding	-0.424872	-0.158205	-0.691539	0.00858525	0.266561			ENSG00000063854	HAGH	protein_coding	0.283083	0.464636	0.10153	0.00675492	0.123589
ENSG00000115464	USP34	protein_coding	0.303912	0.494337	0.113488	0.00510729	0.116196			ENSG00000030582	GRN	protein_coding	0.585092	0.963592	0.206592	0.00814982	0.138388			ENSG00000080845	DLGAP4	protein_coding	-0.437993	-0.151276	-0.72471	0.0118462	0.415994			ENSG00000149294	NCAM1	protein_coding	-0.124499	-0.022831	-0.226167	0.0084826	0.266561			ENSG00000012660	ELOVL5	protein_coding	-0.541577	-0.101026	-0.982128	0.00684829	0.123983
ENSG00000198089	SFI1	protein_coding	0.227312	0.364249	0.0903746	0.00510861	0.116196			ENSG00000110031	LPXN	protein_coding	0.386137	0.646415	0.125859	0.00811747	0.138388			ENSG00000140992	PDPK1	protein_coding	-0.455621	-0.165705	-0.745536	0.0118015	0.415994			ENSG00000160190	SLC37A1	protein_coding	-0.2982	-0.091674	-0.504726	0.00854942	0.266561			ENSG00000100393	EP300	protein_coding	0.28415	0.452826	0.115474	0.0068539	0.123983
ENSG00000102606	ARHGEF7	protein_coding	-0.161938	0.212541	-0.536417	0.00514593	0.116663			ENSG00000126070	AGO3	protein_coding	0.357994	0.577751	0.138237	0.00811185	0.138388			ENSG00000154447	SH3RF1	protein_coding	-0.443879	-0.162345	-0.725414	0.0118627	0.415994			ENSG00000164327	RICTOR	protein_coding	0.310539	0.519378	0.1017	0.00850428	0.266561			ENSG00000163485	ADORA1	protein_coding	-0.285971	-0.100036	-0.471907	0.00686064	0.123983
ENSG00000110651	CD81	protein_coding	0.989386	1.76315	0.215618	0.00521658	0.117881			ENSG00000156831	NSMCE2	protein_coding	0.498497	0.999262	-0.00226827	0.00814706	0.138388			ENSG00000162512	SDC3	protein_coding	-0.426805	-0.153373	-0.700238	0.01173	0.415994			ENSG00000278931	CR381670.1	unprocessed_pseudogene	0.562543	1.0419	0.0831818	0.00844797	0.266561			ENSG00000198947	DMD	protein_coding	-1.17677	-0.359486	-1.99405	0.00694086	0.125026
ENSG00000083857	FAT1	protein_coding	0.42916	0.697696	0.160625	0.00525594	0.118386			ENSG00000197548	ATG7	protein_coding	0.804381	1.47204	0.136721	0.00819908	0.138774			ENSG00000108599	AKAP10	protein_coding	0.315331	0.518956	0.111706	0.0120598	0.416213			ENSG00000131373	HACL1	protein_coding	-0.393017	-0.146876	-0.639157	0.00867738	0.268549			ENSG00000189403	HMGB1	protein_coding	-1.07224	-0.18154	-1.96293	0.0069673	0.125096
ENSG00000145794	MEGF10	protein_coding	0.760341	1.21522	0.305464	0.00528034	0.118552			ENSG00000049860	HEXB	protein_coding	0.180947	0.32262	0.0392747	0.00836749	0.139918			ENSG00000137216	TMEM63B	protein_coding	-0.486117	-0.171364	-0.80087	0.0120832	0.416213			ENSG00000123066	MED13L	protein_coding	0.153137	0.274204	0.0320708	0.00873232	0.269378			ENSG00000019995	ZRANB1	protein_coding	0.182931	0.294808	0.071055	0.00703089	0.125426
ENSG00000112584	FAM120B	protein_coding	-0.44835	-0.077496	-0.819204	0.00530672	0.118761			ENSG00000100280	AP1B1	protein_coding	0.550937	0.912013	0.189861	0.00837109	0.139918			ENSG00000144824	PHLDB2	protein_coding	-0.126853	0.00238079	-0.256086	0.0121564	0.416213			ENSG00000162105	SHANK2	protein_coding	-0.27032	-0.0535503	-0.487089	0.0087656	0.269466			ENSG00000263001	GTF2I	protein_coding	0.303549	0.490034	0.117063	0.00701512	0.125426
ENSG00000047346	FAM214A	protein_coding	0.570777	0.916745	0.22481	0.00537185	0.119222			ENSG00000106392	C1GALT1	protein_coding	-0.271117	-0.0630234	-0.47921	0.00837368	0.139918			ENSG00000163104	SMARCAD1	protein_coding	0.285009	0.557356	0.0126618	0.0121521	0.416213			ENSG00000165757	JCAD	protein_coding	0.202849	0.331905	0.0737933	0.00879154	0.269466			ENSG00000146006	LRRTM2	protein_coding	-0.338791	-0.111182	-0.566399	0.00709637	0.12583
ENSG00000148541	FAM13C	protein_coding	0.812795	1.33011	0.29548	0.00535324	0.119222			ENSG00000220804	LINC01881	transcribed_unprocessed_pseudogene	0.221855	0.366111	0.0775994	0.0083656	0.139918			ENSG00000163249	CCNYL1	protein_coding	-0.540835	-0.188132	-0.893538	0.0119324	0.416213			ENSG00000007944	MYLIP	protein_coding	0.0979842	0.179149	0.0168199	0.0088563	0.270584			ENSG00000171914	TLN2	protein_coding	-0.421717	-0.118336	-0.725099	0.00709893	0.12583
ENSG00000178573	MAF	protein_coding	0.628173	1.03244	0.223909	0.00537868	0.119222			ENSG00000092964	DPYSL2	protein_coding	-0.346149	0.0271328	-0.719431	0.00843285	0.140012			ENSG00000170537	TMC7	protein_coding	-0.144588	-0.0574265	-0.231749	0.012118	0.416213			ENSG00000146143	PRIM2	protein_coding	0.392751	0.795454	-0.00995138	0.00888716	0.270662			ENSG00000180008	SOCS4	protein_coding	0.186683	0.303764	0.0696015	0.00718616	0.126568
ENSG00000168538	TRAPPC11	protein_coding	-0.220801	-0.0914351	-0.350167	0.00540755	0.119481			ENSG00000138942	RNF185	protein_coding	0.106436	0.186878	0.0259931	0.0084234	0.140012			ENSG00000196876	SCN8A	protein_coding	0.176742	0.312443	0.0410409	0.0121531	0.416213			ENSG00000075303	SLC25A40	protein_coding	0.329291	0.574316	0.0842671	0.00900636	0.273017			ENSG00000230084	AC006059.1	lncRNA	-1.1946	0.110712	-2.49992	0.00716697	0.126568
ENSG00000206527	HACD2	protein_coding	0.314812	0.50564	0.123984	0.00544245	0.119872			ENSG00000126821	SGPP1	protein_coding	0.352291	0.639055	0.0655263	0.00850252	0.140278			ENSG00000084234	APLP2	protein_coding	-0.537133	-0.185316	-0.88895	0.0124741	0.417728			ENSG00000172020	GAP43	protein_coding	-0.451639	-0.166491	-0.736788	0.00902156	0.273017			ENSG00000181555	SETD2	protein_coding	0.389839	0.62335	0.156328	0.00724942	0.127278
ENSG00000205542	TMSB4X	protein_coding	-0.599411	-0.119462	-1.07936	0.00546954	0.120088			ENSG00000188649	CC2D2B	protein_coding	0.289952	0.599363	-0.0194583	0.00849317	0.140278			ENSG00000110422	HIPK3	protein_coding	0.2359	0.38604	0.0857605	0.0125493	0.417728			ENSG00000123124	WWP1	protein_coding	0.319178	0.614656	0.0237011	0.00914527	0.275887			ENSG00000182901	RGS7	protein_coding	-0.217825	0.101667	-0.537317	0.00727947	0.127402
ENSG00000142303	ADAMTS10	protein_coding	0.468837	0.759266	0.178409	0.00553467	0.121136			ENSG00000081154	PCNP	protein_coding	0.22685	0.366443	0.0872562	0.00865241	0.141787			ENSG00000127990	SGCE	protein_coding	0.3986	0.668976	0.128224	0.0123679	0.417728			ENSG00000130202	NECTIN2	protein_coding	-0.230205	-0.097091	-0.363319	0.00928901	0.276797			ENSG00000090989	EXOC1	protein_coding	-0.338444	-0.12391	-0.552977	0.0073701	0.128028
ENSG00000109180	OCIAD1	protein_coding	-0.477487	-0.104408	-0.850565	0.00556229	0.121359			ENSG00000110955	ATP5F1B	protein_coding	-0.274822	-0.0487092	-0.500934	0.00867529	0.141787			ENSG00000152492	CCDC50	protein_coding	0.230787	0.384005	0.0775688	0.0123995	0.417728			ENSG00000135709	KIAA0513	protein_coding	-0.390408	-0.132539	-0.648277	0.00923938	0.276797			ENSG00000137764	MAP2K5	protein_coding	-0.452073	0.361478	-1.26562	0.00740756	0.128028
ENSG00000103260	METRN	protein_coding	1.15427	1.88219	0.426345	0.00574181	0.123312			ENSG00000131669	NINJ1	protein_coding	0.45209	0.747264	0.156915	0.00866158	0.141787			ENSG00000171132	PRKCE	protein_coding	-0.211379	-0.0335132	-0.389244	0.0123627	0.417728			ENSG00000168883	USP39	protein_coding	0.221428	0.357354	0.0855016	0.00929122	0.276797			ENSG00000140750	ARHGAP17	protein_coding	0.446515	0.716734	0.176295	0.00740002	0.128028
ENSG00000107863	ARHGAP21	protein_coding	-0.310069	-0.0636298	-0.556509	0.00572654	0.123312			ENSG00000159658	EFCAB14	protein_coding	0.122865	0.234649	0.0110813	0.00877179	0.142917			ENSG00000187231	SESTD1	protein_coding	0.339062	0.558703	0.11942	0.0122837	0.417728			ENSG00000258399	AL117190.1	lncRNA	-0.242497	-0.0731599	-0.411835	0.00928759	0.276797			ENSG00000186951	PPARA	protein_coding	0.161833	0.26912	0.0545455	0.00734116	0.128028
ENSG00000112715	VEGFA	protein_coding	-0.853558	-0.142647	-1.56447	0.00575811	0.123312			ENSG00000144028	SNRNP200	protein_coding	0.209872	0.341324	0.0784202	0.00886382	0.143523			ENSG00000187676	B3GLCT	protein_coding	0.455613	0.82487	0.0863568	0.0124416	0.417728			ENSG00000162341	TPCN2	protein_coding	-0.253197	-0.106236	-0.400158	0.00932481	0.276935			ENSG00000144357	UBR3	protein_coding	0.293752	0.471308	0.116196	0.00744549	0.128284
ENSG00000137269	LRRC1	protein_coding	0.750098	1.19828	0.301912	0.0056816	0.123312			ENSG00000196470	SIAH1	protein_coding	0.190585	0.317858	0.0633113	0.00884418	0.143523			ENSG00000198742	SMURF1	protein_coding	-0.666523	-0.209683	-1.12336	0.012527	0.417728			ENSG00000067057	PFKP	protein_coding	-0.279715	-0.0895051	-0.469924	0.0094363	0.277843			ENSG00000160285	LSS	protein_coding	0.734134	1.19088	0.277391	0.00749896	0.128806
ENSG00000137845	ADAM10	protein_coding	0.427548	0.682652	0.172445	0.00573141	0.123312			ENSG00000068650	ATP11A	protein_coding	-0.319031	0.0952261	-0.733287	0.00897922	0.144942			ENSG00000215252	GOLGA8B	protein_coding	-1.12076	-0.379301	-1.86221	0.0125464	0.417728			ENSG00000113300	CNOT6	protein_coding	0.219748	0.345846	0.0936504	0.00943859	0.277843			ENSG00000005175	RPAP3	protein_coding	0.129408	0.21507	0.0437464	0.00764181	0.129558
ENSG00000211455	STK38L	protein_coding	0.264681	0.417299	0.112063	0.00572992	0.123312			ENSG00000183495	EP400	protein_coding	-0.202268	-0.0219176	-0.382618	0.00907164	0.145984			ENSG00000184307	ZDHHC23	protein_coding	-0.450653	-0.159991	-0.741316	0.0126145	0.418607			ENSG00000144366	GULP1	protein_coding	0.341819	0.62784	0.0557972	0.00947161	0.277843			ENSG00000083168	KAT6A	protein_coding	0.319157	0.521158	0.117156	0.00762393	0.129558
ENSG00000082212	ME2	protein_coding	-0.522649	-0.0877283	-0.957569	0.00577786	0.123356			ENSG00000116095	PLEKHA3	protein_coding	0.151749	0.239955	0.0635435	0.00914244	0.146672			ENSG00000122778	KIAA1549	protein_coding	-0.45323	-0.102338	-0.804123	0.0126835	0.419605			ENSG00000174718	RESF1	protein_coding	0.335106	0.536026	0.134186	0.00945706	0.277843			ENSG00000100629	CEP128	protein_coding	0.58943	1.06495	0.113912	0.00766007	0.129558
ENSG00000180881	CAPS2	protein_coding	0.757426	1.22185	0.292999	0.00596163	0.12689			ENSG00000141837	CACNA1A	protein_coding	0.497334	1.2035	-0.208833	0.00917386	0.146726			ENSG00000104067	TJP1	protein_coding	0.246211	0.410283	0.0821386	0.0129117	0.420946			ENSG00000067601	PMS2P4	transcribed_unprocessed_pseudogene	-0.154598	-0.0608066	-0.24839	0.00966019	0.282435			ENSG00000131389	SLC6A6	protein_coding	0.435921	0.741463	0.130379	0.00765786	0.129558
ENSG00000167522	ANKRD11	protein_coding	-0.496823	-0.0685994	-0.925047	0.00599764	0.127267			ENSG00000151338	MIPOL1	protein_coding	-0.259586	-0.0916252	-0.427546	0.00921372	0.146914			ENSG00000138650	PCDH10	protein_coding	0.552554	0.941032	0.164076	0.0129972	0.420946			ENSG00000196562	SULF2	protein_coding	-0.238795	-0.0549042	-0.422685	0.00968719	0.282435			ENSG00000139324	TMTC3	protein_coding	0.190395	0.308077	0.0727125	0.00768287	0.129558
ENSG00000121774	KHDRBS1	protein_coding	-0.34995	0.0402352	-0.740135	0.00614029	0.129898			ENSG00000154274	C4orf19	protein_coding	0.0682401	0.317732	-0.181252	0.00932009	0.148158			ENSG00000139318	DUSP6	protein_coding	-0.236192	-0.0529091	-0.419475	0.0129716	0.420946			ENSG00000083223	TUT7	protein_coding	-0.308617	-0.111235	-0.505999	0.00976228	0.283759			ENSG00000198355	PIM3	protein_coding	0.581047	1.00086	0.161236	0.00765627	0.129558
ENSG00000096384	HSP90AB1	protein_coding	-0.995572	-0.144156	-1.84699	0.00623557	0.131514			ENSG00000122376	SHLD2	protein_coding	0.276989	0.454086	0.0998927	0.00944352	0.149666			ENSG00000152154	TMEM178A	protein_coding	-0.533311	-0.163582	-0.90304	0.012845	0.420946			ENSG00000052126	PLEKHA5	protein_coding	0.131567	0.306976	-0.0438428	0.0098459	0.284284			ENSG00000115760	BIRC6	protein_coding	0.279	0.44988	0.108119	0.00780946	0.131294
ENSG00000137575	SDCBP	protein_coding	0.21019	0.351396	0.0689839	0.00632671	0.132632			ENSG00000123416	TUBA1B	protein_coding	-0.790374	-0.067463	-1.51329	0.00952335	0.150461			ENSG00000154719	MRPL39	protein_coding	0.164458	0.272286	0.0566306	0.0129751	0.420946			ENSG00000111737	RAB35	protein_coding	-0.11741	-0.0423212	-0.1925	0.00984944	0.284284			ENSG00000164306	PRIMPOL	protein_coding	-0.199626	-0.0243617	-0.37489	0.00787735	0.131637
ENSG00000165704	HPRT1	protein_coding	-0.230233	-0.0842107	-0.376256	0.00630961	0.132632			ENSG00000155008	APOOL	protein_coding	-0.149039	-0.0615486	-0.236529	0.00958	0.150461			ENSG00000169507	SLC38A11	protein_coding	0.338006	0.869863	-0.19385	0.0127954	0.420946			ENSG00000204842	ATXN2	protein_coding	-0.2085	-0.0737567	-0.343244	0.00986953	0.284284			ENSG00000167005	NUDT21	protein_coding	-0.132479	-0.0391072	-0.225851	0.00786774	0.131637
ENSG00000112308	C6orf62	protein_coding	-0.409656	-0.0460257	-0.773286	0.00642399	0.133763			ENSG00000164074	ABHD18	protein_coding	0.211915	0.349555	0.0742756	0.00955218	0.150461			ENSG00000237636	ANKRD26P3	unprocessed_pseudogene	0.262684	0.559599	-0.0342304	0.01287	0.420946			ENSG00000130477	UNC13A	protein_coding	-0.540678	-0.162829	-0.918526	0.00996015	0.285453			ENSG00000047365	ARAP2	protein_coding	0.196018	0.33823	0.0538053	0.00800262	0.13293
ENSG00000119318	RAD23B	protein_coding	0.247892	0.404257	0.0915255	0.00643831	0.133763			ENSG00000165338	HECTD2	protein_coding	0.381873	0.756775	0.00696978	0.00969026	0.151737			ENSG00000145864	GABRB2	protein_coding	0.213691	0.376891	0.0504921	0.0130616	0.421765			ENSG00000173402	DAG1	protein_coding	-0.219387	-0.0611063	-0.377667	0.00999699	0.285453			ENSG00000152910	CNTNAP4	protein_coding	1.06441	1.89523	0.233584	0.00798121	0.13293
ENSG00000182310	SPACA6	protein_coding	0.425019	0.692461	0.157577	0.00643244	0.133763			ENSG00000160014	CALM3	protein_coding	-0.229774	-0.0295218	-0.430026	0.00973091	0.151918			ENSG00000149269	PAK1	protein_coding	-0.33746	-0.0977949	-0.577126	0.0131414	0.423075			ENSG00000186314	PRELID2	protein_coding	0.0712173	0.812933	-0.670498	0.00999966	0.285453			ENSG00000151552	QDPR	protein_coding	0.622324	1.02734	0.217309	0.00829232	0.137331
ENSG00000055070	SZRD1	protein_coding	0.149129	0.246665	0.0515938	0.00649749	0.134591			ENSG00000058799	YIPF1	protein_coding	-0.133017	-0.04984	-0.216195	0.00986752	0.153593			ENSG00000067704	IARS2	protein_coding	0.194706	0.32104	0.0683717	0.0134536	0.430167			ENSG00000164167	LSM6	protein_coding	0.153756	0.25353	0.0539819	0.010043	0.285837			ENSG00000091972	CD200	protein_coding	-0.204659	-0.0392273	-0.37009	0.00847168	0.139468
ENSG00000134333	LDHA	protein_coding	-0.335705	-0.102743	-0.568667	0.00656857	0.13566			ENSG00000091129	NRCAM	protein_coding	-0.199635	-0.0555976	-0.343672	0.00990334	0.153624			ENSG00000076321	KLHL20	protein_coding	0.371483	0.646813	0.0961533	0.0134814	0.430167			ENSG00000121964	GTDC1	protein_coding	0.417249	0.765026	0.0694715	0.0100896	0.286312			ENSG00000158669	GPAT4	protein_coding	0.173275	0.283644	0.0629066	0.00845544	0.139468
ENSG00000054523	KIF1B	protein_coding	0.202618	0.357917	0.0473196	0.00661666	0.135988			ENSG00000110422	HIPK3	protein_coding	-0.337652	-0.149026	-0.526279	0.00998702	0.153624			ENSG00000198105	ZNF248	protein_coding	0.51173	0.848982	0.174479	0.0134145	0.430167			ENSG00000120526	NUDCD1	protein_coding	0.192379	0.303054	0.0817033	0.0102063	0.288765			ENSG00000102144	PGK1	protein_coding	-0.279633	-0.0600572	-0.499209	0.00852855	0.139989
ENSG00000100376	FAM118A	protein_coding	0.269525	0.445296	0.0937545	0.00662357	0.135988			ENSG00000112367	FIG4	protein_coding	-0.330359	-0.103949	-0.55677	0.00998121	0.153624			ENSG00000116704	SLC35D1	protein_coding	-0.300967	-0.10393	-0.498004	0.0135384	0.430713			ENSG00000087157	PGS1	protein_coding	-0.109623	-0.0361011	-0.183144	0.0103339	0.290657			ENSG00000153982	GDPD1	protein_coding	0.237916	0.386762	0.0890699	0.00860744	0.140338
ENSG00000165186	PTCHD1	protein_coding	0.897812	1.47336	0.322262	0.0066631	0.136398			ENSG00000151065	DCP1B	protein_coding	0.14763	0.246122	0.0491385	0.00996828	0.153624			ENSG00000198087	CD2AP	protein_coding	0.354136	0.618017	0.0902559	0.0137242	0.435339			ENSG00000204389	HSPA1A	protein_coding	-0.387987	0.0156641	-0.791638	0.0103173	0.290657			ENSG00000161551	ZNF577	protein_coding	-0.2102	-0.050174	-0.370227	0.00862566	0.140338
ENSG00000166912	MTMR10	protein_coding	0.514788	0.831086	0.19849	0.006712	0.136996			ENSG00000174720	LARP7	protein_coding	0.198311	0.319978	0.0766441	0.0100538	0.154198			ENSG00000112282	MED23	protein_coding	0.385603	0.645119	0.126087	0.0139479	0.439047			ENSG00000019144	PHLDB1	protein_coding	-0.260151	-0.0654661	-0.454837	0.0105115	0.293065			ENSG00000204178	MACO1	protein_coding	0.180469	0.287571	0.0733681	0.00858638	0.140338
ENSG00000019991	HGF	protein_coding	0.269691	0.565085	-0.0257025	0.00681523	0.138292			ENSG00000107736	CDH23	protein_coding	-0.244359	-0.0576499	-0.431069	0.010148	0.154735			ENSG00000120837	NFYB	protein_coding	0.195315	0.333035	0.057596	0.0138921	0.439047			ENSG00000090857	PDPR	protein_coding	-0.316417	-0.123199	-0.509635	0.0104603	0.293065			ENSG00000157212	PAXIP1	protein_coding	0.0778564	0.12797	0.0277425	0.00868073	0.14041
ENSG00000136631	VPS45	protein_coding	0.393293	0.625784	0.160803	0.00680821	0.138292			ENSG00000152583	SPARCL1	protein_coding	-0.44947	0.105956	-1.00489	0.010145	0.154735			ENSG00000170677	SOCS6	protein_coding	0.149539	0.249339	0.0497396	0.0140039	0.439047			ENSG00000189195	BTBD8	protein_coding	-0.316245	-0.110286	-0.522205	0.0104866	0.293065			ENSG00000164124	TMEM144	protein_coding	-0.241169	-0.0785034	-0.403835	0.0086709	0.14041
ENSG00000151148	UBE3B	protein_coding	-0.211941	-0.0728891	-0.350992	0.00684348	0.138461			ENSG00000078369	GNB1	protein_coding	-0.381616	-0.0338823	-0.729349	0.010205	0.155014			ENSG00000223930	AC117453.1	lncRNA	-0.512798	-0.158601	-0.866994	0.0139899	0.439047			ENSG00000187676	B3GLCT	protein_coding	0.303054	0.541313	0.064795	0.0105509	0.293309			ENSG00000150471	ADGRL3	protein_coding	-1.36233	-0.380833	-2.34383	0.00875556	0.1408
ENSG00000258667	HIF1A-AS3	lncRNA	-0.350257	-0.0338986	-0.666616	0.00692167	0.139637			ENSG00000197020	ZNF100	protein_coding	0.343098	0.634572	0.0516247	0.0102256	0.155014			ENSG00000080854	IGSF9B	protein_coding	-0.910745	-0.107818	-1.71367	0.0143742	0.442779			ENSG00000116984	MTR	protein_coding	-0.336677	-0.122973	-0.550382	0.0106463	0.294276			ENSG00000154743	TSEN2	protein_coding	-0.149474	-0.0451814	-0.253766	0.00873052	0.1408
ENSG00000076242	MLH1	protein_coding	-0.213448	-0.0571622	-0.369733	0.00702326	0.140968			ENSG00000251442	LINC01094	lncRNA	0.283277	0.55262	0.0139333	0.0103126	0.155881			ENSG00000109794	FAM149A	protein_coding	-0.370677	-0.121296	-0.620059	0.0142771	0.442779			ENSG00000171914	TLN2	protein_coding	-0.424202	0.110746	-0.959151	0.0106472	0.294276			ENSG00000054793	ATP9A	protein_coding	-0.374571	-0.0658237	-0.683319	0.00883446	0.14125
ENSG00000151445	VIPAS39	protein_coding	-0.15196	-0.0531108	-0.250809	0.00702814	0.140968			ENSG00000068028	RASSF1	protein_coding	0.299391	0.494343	0.104439	0.0104983	0.156918			ENSG00000123104	ITPR2	protein_coding	0.469307	0.874855	0.0637596	0.0142509	0.442779			ENSG00000171291	ZNF439	protein_coding	-0.194156	-0.0718241	-0.316488	0.0107861	0.297255			ENSG00000138190	EXOC6	protein_coding	0.285901	0.464731	0.107072	0.00881352	0.14125
ENSG00000039123	MTREX	protein_coding	-0.284219	-0.11254	-0.455898	0.0070536	0.141072			ENSG00000109586	GALNT7	protein_coding	0.288872	0.494067	0.0836781	0.0104994	0.156918			ENSG00000133773	CCDC59	protein_coding	-1.10645	-0.33743	-1.87547	0.0142236	0.442779			ENSG00000146463	ZMYM4	protein_coding	0.308667	0.516216	0.101119	0.0108207	0.297353			ENSG00000081014	AP4E1	protein_coding	0.119083	0.197312	0.0408537	0.00887166	0.141437
ENSG00000086102	NFX1	protein_coding	-0.280457	-0.112731	-0.448183	0.00711854	0.141461			ENSG00000127720	METTL25	protein_coding	0.231135	0.401342	0.0609288	0.0104245	0.156918			ENSG00000144744	UBA3	protein_coding	0.348275	0.580377	0.116173	0.0144103	0.442779			ENSG00000120616	EPC1	protein_coding	0.326753	0.534815	0.11869	0.0110081	0.301453			ENSG00000139597	N4BP2L1	protein_coding	-0.267184	-0.0888857	-0.445483	0.00890917	0.141628
ENSG00000092969	TGFB2	protein_coding	0.949394	1.58916	0.309628	0.00711244	0.141461			ENSG00000258667	HIF1A-AS3	lncRNA	-0.539713	0.0214518	-1.10088	0.0105012	0.156918			ENSG00000145723	GIN1	protein_coding	0.0773953	0.134366	0.0204247	0.0143582	0.442779			ENSG00000278212	AC134878.2	transcribed_unprocessed_pseudogene	0.372807	0.774617	-0.0290023	0.011033	0.301453			ENSG00000143398	PIP5K1A	protein_coding	-0.303454	-0.084879	-0.522029	0.00896047	0.142036
ENSG00000170836	PPM1D	protein_coding	0.189578	0.306371	0.0727857	0.00713401	0.141461			ENSG00000113583	C5orf15	protein_coding	-0.179495	-0.063421	-0.295569	0.0107139	0.15964			ENSG00000157514	TSC22D3	protein_coding	0.459342	0.779226	0.139459	0.0143999	0.442779			ENSG00000072310	SREBF1	protein_coding	-0.166592	-0.070789	-0.262395	0.0111176	0.3029			ENSG00000167972	ABCA3	protein_coding	0.177254	0.294114	0.0603939	0.00898706	0.142052
ENSG00000143322	ABL2	protein_coding	0.452949	0.728679	0.17722	0.00726755	0.142186			ENSG00000109472	CPE	protein_coding	-0.212921	-0.0224634	-0.403378	0.0107463	0.159667			ENSG00000077616	NAALAD2	protein_coding	0.599855	1.00636	0.193347	0.0145091	0.444548			ENSG00000064651	SLC12A2	protein_coding	0.331189	0.588521	0.0738573	0.011459	0.306952			ENSG00000140807	NKD1	protein_coding	0.259645	0.428039	0.0912517	0.00902919	0.142312
ENSG00000162433	AK4	protein_coding	0.516592	0.845689	0.187494	0.00725239	0.142186			ENSG00000072274	TFRC	protein_coding	-0.222984	-0.00257958	-0.443388	0.0110321	0.161561			ENSG00000178982	EIF3K	protein_coding	-0.320306	-0.115568	-0.525044	0.0145532	0.444634			ENSG00000101350	KIF3B	protein_coding	-0.275979	-0.0941524	-0.457806	0.0114455	0.306952			ENSG00000181090	EHMT1	protein_coding	0.266665	0.443969	0.089361	0.00908169	0.142706
ENSG00000163864	NMNAT3	protein_coding	-0.443014	-0.127241	-0.758787	0.00723329	0.142186			ENSG00000102445	RUBCNL	protein_coding	-0.441347	0.288245	-1.17094	0.0109217	0.161561			ENSG00000169660	HEXD	protein_coding	0.288381	0.483948	0.0928132	0.0149131	0.453064			ENSG00000102908	NFAT5	protein_coding	-0.274325	-0.0766897	-0.47196	0.0113917	0.306952			ENSG00000197226	TBC1D9B	protein_coding	-0.182812	-0.0610757	-0.304548	0.00910558	0.142706
ENSG00000196586	MYO6	protein_coding	-0.405165	-0.0445608	-0.76577	0.00720988	0.142186			ENSG00000108587	GOSR1	protein_coding	0.190572	0.315978	0.0651673	0.0109779	0.161561			ENSG00000176809	LRRC37A3	protein_coding	-0.863017	-0.14866	-1.57737	0.014883	0.453064			ENSG00000169756	LIMS1	protein_coding	-0.325607	-0.0935294	-0.557685	0.0113964	0.306952			ENSG00000159082	SYNJ1	protein_coding	0.143709	0.232793	0.0546247	0.00918957	0.143213
ENSG00000238083	LRRC37A2	protein_coding	-0.368266	-0.10205	-0.634482	0.0072924	0.142186			ENSG00000131069	ACSS2	protein_coding	-0.174435	-0.0580466	-0.290824	0.011055	0.161561			ENSG00000197106	SLC6A17	protein_coding	-0.554454	-0.187336	-0.921572	0.0151905	0.460195			ENSG00000174891	RSRC1	protein_coding	0.334278	0.595253	0.0733031	0.0114355	0.306952			ENSG00000176728	TTTY14	lncRNA	-0.00225134	0.00163373	-0.0061364	0.00918346	0.143213
ENSG00000249307	LINC01088	lncRNA	0.718698	1.66236	-0.22496	0.00729317	0.142186			ENSG00000135842	NIBAN1	protein_coding	-0.61922	-0.111178	-1.12726	0.0111517	0.161561			ENSG00000243753	HLA-L	transcribed_unprocessed_pseudogene	-0.345595	-0.112409	-0.578781	0.015528	0.469103			ENSG00000230910	AL391807.1	lncRNA	-0.729539	-0.224826	-1.23425	0.0114414	0.306952			ENSG00000113369	ARRDC3	protein_coding	-0.42622	-0.111631	-0.740809	0.00924422	0.143661
ENSG00000148516	ZEB1	protein_coding	0.828454	1.32789	0.329021	0.00733613	0.142227			ENSG00000138246	DNAJC13	protein_coding	-0.288307	0.0567164	-0.633331	0.0110624	0.161561			ENSG00000248673	LINC01331	lncRNA	-0.132504	0.200135	-0.465143	0.0156789	0.472337			ENSG00000072422	RHOBTB1	protein_coding	-0.0901983	-0.0131843	-0.167212	0.011549	0.307402			ENSG00000054267	ARID4B	protein_coding	0.232101	0.375453	0.0887495	0.00940826	0.145802
ENSG00000150756	ATPSCKMT	protein_coding	-0.370292	-0.0587315	-0.681852	0.00732413	0.142227			ENSG00000162849	KIF26B	protein_coding	0.391168	0.733701	0.0486342	0.0111488	0.161561			ENSG00000185049	NELFA	protein_coding	0.383517	0.678951	0.088083	0.0158631	0.476554			ENSG00000115756	HPCAL1	protein_coding	-0.248735	0.0220174	-0.519488	0.0115722	0.307402			ENSG00000130304	SLC27A1	protein_coding	-0.343541	-0.104603	-0.582478	0.00946561	0.145938
ENSG00000138078	PREPL	protein_coding	-0.533733	-0.126242	-0.941223	0.00740649	0.143192			ENSG00000165525	NEMF	protein_coding	0.250598	0.444464	0.0567315	0.0110914	0.161561			ENSG00000056586	RC3H2	protein_coding	0.302757	0.503516	0.101998	0.0160928	0.479736			ENSG00000131242	RAB11FIP4	protein_coding	-0.274733	-0.0643118	-0.485155	0.0115365	0.307402			ENSG00000183960	KCNH8	protein_coding	-0.628594	-0.171533	-1.08565	0.00946966	0.145938
ENSG00000135870	RC3H1	protein_coding	0.218141	0.356131	0.0801504	0.0074772	0.144159			ENSG00000197006	METTL9	protein_coding	0.368456	0.638768	0.0981436	0.0109761	0.161561			ENSG00000089199	CHGB	protein_coding	-0.576846	-0.149652	-1.00404	0.0161447	0.479736			ENSG00000118855	MFSD1	protein_coding	0.184726	0.298944	0.070508	0.0117223	0.310528			ENSG00000052802	MSMO1	protein_coding	0.370448	0.636021	0.104876	0.00950732	0.146113
ENSG00000165868	HSPA12A	protein_coding	-0.328344	-0.102613	-0.554075	0.00755529	0.144862			ENSG00000049759	NEDD4L	protein_coding	-0.844025	0.184154	-1.8722	0.0112571	0.162637			ENSG00000165632	TAF3	protein_coding	0.355522	0.636164	0.0748788	0.0161469	0.479736			ENSG00000163126	ANKRD23	protein_coding	0.256976	0.421303	0.0926499	0.0117661	0.310827			ENSG00000100266	PACSIN2	protein_coding	0.0794509	0.151028	0.00787334	0.00961914	0.14737
ENSG00000168385	SEPTIN2	protein_coding	-0.364013	-0.0234551	-0.704572	0.00754581	0.144862			ENSG00000104365	IKBKB	protein_coding	0.237668	0.395317	0.0800199	0.0115059	0.165774			ENSG00000172985	SH3RF3	protein_coding	-0.658622	0.123846	-1.44109	0.0160171	0.479736			ENSG00000132294	EFR3A	protein_coding	0.356157	0.590517	0.121796	0.0118367	0.311347			ENSG00000113300	CNOT6	protein_coding	0.12029	0.205648	0.0349328	0.00969537	0.14737
ENSG00000114204	SERPINI2	protein_coding	0.981994	1.87721	0.0867797	0.00763048	0.145355			ENSG00000137177	KIF13A	protein_coding	0.145493	0.412904	-0.121918	0.01155	0.165951			ENSG00000184545	DUSP8	protein_coding	0.417276	0.709508	0.125044	0.0162075	0.480214			ENSG00000137574	TGS1	protein_coding	-0.207254	-0.072401	-0.342107	0.0118509	0.311347			ENSG00000116489	CAPZA1	protein_coding	-0.158404	-0.050078	-0.266729	0.0096663	0.14737
ENSG00000126785	RHOJ	protein_coding	0.615228	1.15704	0.0734109	0.00765788	0.145355			ENSG00000141506	PIK3R5	protein_coding	0.909395	2.05234	-0.233553	0.0117291	0.167148			ENSG00000188343	FAM92A	protein_coding	0.356018	0.60321	0.108826	0.0162739	0.480859			ENSG00000118257	NRP2	protein_coding	-0.229665	-0.074203	-0.385127	0.0119616	0.313393			ENSG00000164983	TMEM65	protein_coding	0.263973	0.43254	0.0954067	0.00969218	0.14737
ENSG00000138193	PLCE1	protein_coding	1.35017	2.38773	0.312614	0.00766456	0.145355			ENSG00000147905	ZCCHC7	protein_coding	0.392499	1.00967	-0.224675	0.0117161	0.167148			ENSG00000116544	DLGAP3	protein_coding	-0.568501	-0.0626394	-1.07436	0.0164073	0.481955			ENSG00000145990	GFOD1	protein_coding	-0.30697	-0.102205	-0.511734	0.0119994	0.313526			ENSG00000064787	BCAS1	protein_coding	-0.397276	-0.115582	-0.67897	0.00979356	0.147649
ENSG00000138758	SEPTIN11	protein_coding	-0.344584	-0.0133859	-0.675783	0.00765293	0.145355			ENSG00000164300	SERINC5	protein_coding	0.388964	0.649948	0.12798	0.0117134	0.167148			ENSG00000153820	SPHKAP	protein_coding	-0.638107	-0.197286	-1.07893	0.0163816	0.481955			ENSG00000172954	LCLAT1	protein_coding	-0.381893	0.0105942	-0.77438	0.0120579	0.314196			ENSG00000110074	FOXRED1	protein_coding	-0.15053	-0.0485535	-0.252507	0.00974377	0.147649
ENSG00000069849	ATP1B3	protein_coding	0.633158	1.03	0.236312	0.00770085	0.145518			ENSG00000122550	KLHL7	protein_coding	0.111385	0.188863	0.0339075	0.0118338	0.167272			ENSG00000196972	SMIM10L2B	protein_coding	-0.246661	-0.0763075	-0.417015	0.0164517	0.481955			ENSG00000168826	ZBTB49	protein_coding	-0.105691	-0.0440631	-0.167319	0.0121355	0.315267			ENSG00000231840	AC073342.1	lncRNA	-0.122736	0.106577	-0.35205	0.00977331	0.147649
ENSG00000163006	CCDC138	protein_coding	0.194552	0.315078	0.074025	0.00774115	0.145518			ENSG00000172667	ZMAT3	protein_coding	0.618746	1.04847	0.18902	0.0117763	0.167272			ENSG00000236922	LINC01378	lncRNA	0.456709	1.73795	-0.824534	0.0164897	0.481955			ENSG00000214595	EML6	protein_coding	-0.245102	0.126951	-0.617154	0.0121649	0.315267			ENSG00000075413	MARK3	protein_coding	-0.35929	-0.110207	-0.608373	0.0098294	0.147705
ENSG00000197121	PGAP1	protein_coding	-0.492842	-0.0735552	-0.912129	0.00774246	0.145518			ENSG00000259628	AC007000.3	lncRNA	0.564583	1.16807	-0.0389	0.0118122	0.167272			ENSG00000108055	SMC3	protein_coding	0.195551	0.325233	0.0658687	0.0166997	0.483389			ENSG00000109762	SNX25	protein_coding	-0.238967	0.062571	-0.540505	0.0123312	0.315591			ENSG00000227757	AP000282.1	lncRNA	-0.391509	0.0995172	-0.882535	0.00985058	0.147705
ENSG00000197601	FAR1	protein_coding	-0.495676	-0.167808	-0.823544	0.00775676	0.145518			ENSG00000125844	RRBP1	protein_coding	-0.378098	-0.0951765	-0.66102	0.0119329	0.167918			ENSG00000143702	CEP170	protein_coding	0.25343	0.422828	0.0840307	0.0166212	0.483389			ENSG00000139910	NOVA1	protein_coding	0.304945	0.500059	0.109831	0.0123273	0.315591			ENSG00000103449	SALL1	protein_coding	0.404091	0.666291	0.141892	0.00991557	0.148279
ENSG00000067955	CBFB	protein_coding	-0.407421	0.105942	-0.920784	0.0078962	0.146312			ENSG00000135899	SP110	protein_coding	-0.397588	-0.103312	-0.691863	0.0119437	0.167918			ENSG00000163482	STK36	protein_coding	0.314585	0.538556	0.090614	0.016718	0.483389			ENSG00000146085	MMUT	protein_coding	0.273398	0.454729	0.0920681	0.0123011	0.315591			ENSG00000012232	EXTL3	protein_coding	0.171492	0.289459	0.0535244	0.010043	0.149219
ENSG00000114646	CSPG5	protein_coding	0.588308	1.02928	0.147332	0.00791335	0.146312			ENSG00000104047	DTWD1	protein_coding	0.157617	0.257411	0.0578237	0.0120589	0.169083			ENSG00000177706	FAM20C	protein_coding	-0.206788	-0.0720699	-0.341505	0.0166987	0.483389			ENSG00000181722	ZBTB20	protein_coding	0.177113	0.662186	-0.30796	0.0122479	0.315591			ENSG00000147862	NFIB	protein_coding	0.550465	1.00017	0.100758	0.0100715	0.149219
ENSG00000130158	DOCK6	protein_coding	0.253045	0.411743	0.0943469	0.00787944	0.146312			ENSG00000056586	RC3H2	protein_coding	0.207972	0.335211	0.0807334	0.0121613	0.169609			ENSG00000283662	AC138904.3	lncRNA	-0.488477	-0.0382904	-0.938664	0.0169379	0.488436			ENSG00000244128	LINC01322	lncRNA	0.315987	1.45745	-0.825481	0.0123425	0.315591			ENSG00000150995	ITPR1	protein_coding	0.391567	0.659608	0.123525	0.010086	0.149219
ENSG00000132326	PER2	protein_coding	-0.351861	-0.103676	-0.600046	0.00782819	0.146312			ENSG00000183765	CHEK2	protein_coding	-0.133426	-0.0108335	-0.256019	0.0121592	0.169609			ENSG00000250195	AC109927.1	lncRNA	0.265562	0.540039	-0.00891587	0.0170754	0.491087			ENSG00000133687	TMTC1	protein_coding	0.0810763	0.318108	-0.155955	0.0124729	0.318075			ENSG00000182670	TTC3	protein_coding	0.470653	0.767886	0.173419	0.0100463	0.149219
ENSG00000162434	JAK1	protein_coding	0.438347	0.70528	0.171415	0.0078952	0.146312			ENSG00000073331	ALPK1	protein_coding	-0.703672	-0.184765	-1.22258	0.0122789	0.16989			ENSG00000135116	HRK	protein_coding	-0.244028	-0.0832053	-0.40485	0.0171514	0.491419			ENSG00000120694	HSPH1	protein_coding	-1.12839	-0.1806	-2.07618	0.0125622	0.3195			ENSG00000010810	FYN	protein_coding	-0.260988	0.0114851	-0.53346	0.0101712	0.149956
ENSG00000170011	MYRIP	protein_coding	0.868217	1.49822	0.238216	0.00792521	0.146312			ENSG00000104660	LEPROTL1	protein_coding	0.17919	0.311088	0.0472915	0.0122327	0.16989			ENSG00000156650	KAT6B	protein_coding	0.287858	0.484344	0.0913728	0.017178	0.491419			ENSG00000130779	CLIP1	protein_coding	-0.315608	-0.101085	-0.530132	0.0127969	0.320581			ENSG00000145332	KLHL8	protein_coding	0.226704	0.371815	0.0815929	0.0101899	0.149956
ENSG00000173598	NUDT4	protein_coding	0.507452	0.843924	0.17098	0.00798081	0.146948			ENSG00000234444	ZNF736	protein_coding	-0.214687	-0.0864421	-0.342931	0.0122549	0.16989			ENSG00000145781	COMMD10	protein_coding	0.225772	1.26695	-0.815409	0.0172652	0.492607			ENSG00000133119	RFC3	protein_coding	0.335576	0.612925	0.0582263	0.0127766	0.320581			ENSG00000089234	BRAP	protein_coding	0.0752845	0.128604	0.0219654	0.0103441	0.150233
ENSG00000002549	LAP3	protein_coding	-0.178391	-0.0645804	-0.292201	0.00804546	0.147587			ENSG00000168916	ZNF608	protein_coding	-0.276129	-0.0838015	-0.468456	0.0123477	0.170392			ENSG00000101638	ST8SIA5	protein_coding	-0.608558	-0.200372	-1.01674	0.0175345	0.49505			ENSG00000134775	FHOD3	protein_coding	0.451358	0.946983	-0.0442668	0.0128393	0.320581			ENSG00000108510	MED13	protein_coding	0.387266	0.624801	0.149731	0.0102487	0.150233
ENSG00000103253	HAGHL	protein_coding	0.542775	0.910471	0.175078	0.00805792	0.147587			ENSG00000270647	TAF15	protein_coding	0.364761	0.643566	0.085956	0.012416	0.170884			ENSG00000125772	GPCPD1	protein_coding	-0.34832	-0.117317	-0.579324	0.0174903	0.49505			ENSG00000152127	MGAT5	protein_coding	-0.0787451	0.23395	-0.39144	0.0128367	0.320581			ENSG00000155096	AZIN1	protein_coding	-0.212351	-0.031486	-0.393215	0.0103283	0.150233
ENSG00000137713	PPP2R1B	protein_coding	0.57268	0.93181	0.213549	0.00810715	0.148099			ENSG00000113916	BCL6	protein_coding	-0.622822	-0.0664378	-1.17921	0.012524	0.171875			ENSG00000134698	AGO4	protein_coding	0.46373	0.791635	0.135824	0.0174944	0.49505			ENSG00000166402	TUB	protein_coding	-0.350918	-0.132745	-0.569091	0.012833	0.320581			ENSG00000158019	BABAM2	protein_coding	-0.438267	0.0893142	-0.965847	0.0102894	0.150233
ENSG00000185340	GAS2L1	protein_coding	0.343752	0.562253	0.12525	0.00818042	0.149046			ENSG00000131724	IL13RA1	protein_coding	0.645376	1.15716	0.133588	0.0125798	0.171875			ENSG00000172954	LCLAT1	protein_coding	-0.409254	-0.136209	-0.682299	0.0174976	0.49505			ENSG00000225746	MEG8	lncRNA	-0.388534	-0.116475	-0.660593	0.0127678	0.320581			ENSG00000179406	LINC00174	lncRNA	-0.202361	-0.0679737	-0.336749	0.0102941	0.150233
ENSG00000185432	METTL7A	protein_coding	0.90408	1.60149	0.206672	0.00825432	0.15			ENSG00000165632	TAF3	protein_coding	0.33654	0.559449	0.113632	0.0125867	0.171875			ENSG00000128268	MGAT3	protein_coding	-0.525808	-0.118629	-0.932987	0.0176744	0.495113			ENSG00000251209	LINC00923	lncRNA	0.311873	0.692184	-0.0684377	0.0127697	0.320581			ENSG00000179134	SAMD4B	protein_coding	-0.793557	-0.224879	-1.36224	0.0103718	0.150242
ENSG00000017260	ATP2C1	protein_coding	-1.33854	-0.324515	-2.35257	0.00839987	0.151367			ENSG00000121964	GTDC1	protein_coding	0.464498	1.14118	-0.212181	0.0126319	0.172045			ENSG00000138002	IFT172	protein_coding	0.428294	0.714332	0.142256	0.0176711	0.495113			ENSG00000097021	ACOT7	protein_coding	-0.286445	0.045691	-0.618581	0.0129065	0.321419			ENSG00000087206	UIMC1	protein_coding	0.235232	0.404822	0.065642	0.0104878	0.151133
ENSG00000060749	QSER1	protein_coding	0.168429	0.275492	0.0613665	0.00841651	0.151367			ENSG00000091164	TXNL1	protein_coding	0.142616	0.278545	0.00668816	0.0126694	0.172106			ENSG00000187790	FANCM	protein_coding	0.366194	0.626579	0.105808	0.0175892	0.495113			ENSG00000164236	ANKRD33B	protein_coding	-0.0798843	-0.0203251	-0.139443	0.0130378	0.323846			ENSG00000149294	NCAM1	protein_coding	0.0915651	0.194953	-0.0118224	0.0104729	0.151133
ENSG00000070759	TESK2	protein_coding	0.968541	1.61756	0.319519	0.00837432	0.151367			ENSG00000130066	SAT1	protein_coding	-1.30299	-0.31421	-2.29177	0.0128241	0.173757			ENSG00000101442	ACTR5	protein_coding	0.1055	0.178597	0.0324025	0.017876	0.498319			ENSG00000012061	ERCC1	protein_coding	-0.272159	-0.027998	-0.516321	0.0131478	0.325732			ENSG00000058272	PPP1R12A	protein_coding	0.184522	0.292592	0.0764511	0.0106738	0.152646
ENSG00000197622	CDC42SE1	protein_coding	-0.268186	-0.0752175	-0.461155	0.00841468	0.151367			ENSG00000125351	UPF3B	protein_coding	0.136766	0.244818	0.0287145	0.0128677	0.173896			ENSG00000106415	GLCCI1	protein_coding	0.434441	0.827565	0.0413176	0.0179571	0.498319			ENSG00000111252	SH2B3	protein_coding	-0.166241	-0.0576611	-0.27482	0.0132057	0.32632			ENSG00000096401	CDC5L	protein_coding	0.163622	0.267176	0.0600668	0.0106753	0.152646
ENSG00000117115	PADI2	protein_coding	0.675159	1.11138	0.238938	0.00847236	0.151588			ENSG00000175931	UBE2O	protein_coding	-0.209353	0.0277704	-0.446477	0.0130834	0.175504			ENSG00000120594	PLXDC2	protein_coding	0.47082	0.969818	-0.0281782	0.0179737	0.498319			ENSG00000196498	NCOR2	protein_coding	-0.355749	-0.0591694	-0.652328	0.0133263	0.328452			ENSG00000107643	MAPK8	protein_coding	0.338327	0.652494	0.02416	0.010662	0.152646
ENSG00000164742	ADCY1	protein_coding	0.263826	0.446653	0.0809983	0.008463	0.151588			ENSG00000176148	TCP11L1	protein_coding	0.193493	0.323327	0.0636585	0.013063	0.175504			ENSG00000153823	PID1	protein_coding	-0.899704	-0.190384	-1.60902	0.0179691	0.498319			ENSG00000020922	MRE11	protein_coding	0.315617	0.524502	0.106731	0.0135609	0.333375			ENSG00000139323	POC1B	protein_coding	-0.318582	-0.0372293	-0.599935	0.010867	0.153771
ENSG00000171729	TMEM51	protein_coding	-0.302759	-0.044849	-0.56067	0.00856093	0.15278			ENSG00000181722	ZBTB20	protein_coding	0.674468	1.22763	0.121309	0.0130873	0.175504			ENSG00000088053	GP6	protein_coding	-0.266395	-0.0814657	-0.451324	0.0182112	0.499765			ENSG00000144381	HSPD1	protein_coding	-0.684438	-0.048329	-1.32055	0.0138051	0.33721			ENSG00000156931	VPS8	protein_coding	0.333533	0.540286	0.126781	0.0108127	0.153771
ENSG00000135968	GCC2	protein_coding	-0.442386	-0.127312	-0.757459	0.00860113	0.152787			ENSG00000119596	YLPM1	protein_coding	0.277793	0.453702	0.101884	0.0131984	0.176541			ENSG00000215256	DHRS4-AS1	lncRNA	-0.0914428	-0.0326691	-0.150216	0.0182075	0.499765			ENSG00000165626	BEND7	protein_coding	-0.0215828	0.100813	-0.143978	0.0138227	0.33721			ENSG00000170471	RALGAPB	protein_coding	0.231501	0.370359	0.0926425	0.0108069	0.153771
ENSG00000167635	ZNF146	protein_coding	-0.178459	-0.0687083	-0.28821	0.00860524	0.152787			ENSG00000138286	FAM149B1	protein_coding	0.131813	0.220814	0.0428115	0.0133884	0.178434			ENSG00000244306	DUXAP10	transcribed_processed_pseudogene	0.241078	0.505435	-0.0232789	0.0181966	0.499765			ENSG00000167657	DAPK3	protein_coding	0.142073	0.24244	0.0417057	0.0137836	0.33721			ENSG00000197024	ZNF398	protein_coding	0.139163	0.232922	0.0454043	0.0108501	0.153771
ENSG00000138670	RASGEF1B	protein_coding	-1.31017	0.394788	-3.01513	0.0086407	0.153026			ENSG00000235162	C12orf75	protein_coding	0.296793	0.618098	-0.0245125	0.0134082	0.178434			ENSG00000253893	FAM85B	lncRNA	-0.976108	0.137468	-2.08968	0.0181561	0.499765			ENSG00000139174	PRICKLE1	protein_coding	0.430698	0.90318	-0.0417845	0.0138638	0.337353			ENSG00000197217	ENTPD4	protein_coding	0.170466	0.283384	0.0575477	0.0108926	0.153771
ENSG00000031081	ARHGAP31	protein_coding	0.817839	1.36354	0.272136	0.00870628	0.153407			ENSG00000169249	ZRSR2	protein_coding	0.247595	0.413403	0.081787	0.0134902	0.179071			ENSG00000055208	TAB2	protein_coding	0.238784	0.55771	-0.0801422	0.0183868	0.50203			ENSG00000062598	ELMO2	protein_coding	-0.238358	-0.0907201	-0.385996	0.0141567	0.338969			ENSG00000123094	RASSF8	protein_coding	0.302787	0.512686	0.0928879	0.0110427	0.155054
ENSG00000134644	PUM1	protein_coding	0.208982	0.340516	0.077448	0.00869357	0.153407			ENSG00000185963	BICD2	protein_coding	0.240816	0.408843	0.0727894	0.0135772	0.179769			ENSG00000168772	CXXC4	protein_coding	0.352491	0.75999	-0.0550085	0.0183639	0.50203			ENSG00000087258	GNAO1	protein_coding	-0.254337	-0.0435562	-0.465118	0.0140714	0.338969			ENSG00000166033	HTRA1	protein_coding	0.556677	0.973279	0.140076	0.0110407	0.155054
ENSG00000164830	OXR1	protein_coding	0.743136	1.20842	0.277848	0.00875152	0.15359			ENSG00000121989	ACVR2A	protein_coding	0.182726	0.350157	0.0152942	0.0136799	0.180672			ENSG00000283196	AC006453.2	transcribed_unprocessed_pseudogene	-0.35202	-0.105866	-0.598174	0.0187418	0.510429			ENSG00000110400	NECTIN1	protein_coding	-0.291873	-0.0699642	-0.513781	0.0140641	0.338969			ENSG00000172667	ZMAT3	protein_coding	0.258261	0.431231	0.0852902	0.0110673	0.155054
ENSG00000175866	BAIAP2	protein_coding	-0.409392	0.0476268	-0.86641	0.0087608	0.15359			ENSG00000118689	FOXO3	protein_coding	0.638418	1.06185	0.214983	0.0137558	0.180939			ENSG00000172167	MTBP	protein_coding	0.280729	0.567383	-0.00592582	0.0188307	0.51156			ENSG00000131018	SYNE1	protein_coding	0.178433	0.301328	0.0555376	0.0141102	0.338969			ENSG00000115091	ACTR3	protein_coding	0.211425	0.346927	0.0759226	0.0111301	0.155541
ENSG00000131748	STARD3	protein_coding	0.728091	1.21869	0.237492	0.00890262	0.155294			ENSG00000140678	ITGAX	protein_coding	1.16245	1.98904	0.335852	0.0137693	0.180939			ENSG00000125351	UPF3B	protein_coding	0.265575	0.461136	0.0700144	0.0188866	0.51179			ENSG00000158445	KCNB1	protein_coding	-0.427464	-0.141815	-0.713114	0.0141784	0.338969			ENSG00000156639	ZFAND3	protein_coding	0.658704	1.38031	-0.0629023	0.0114274	0.159295
ENSG00000135424	ITGA7	protein_coding	-0.706201	-0.175898	-1.2365	0.00889864	0.155294			ENSG00000167996	FTH1	protein_coding	-1.07595	-0.149007	-2.00288	0.0139428	0.182758			ENSG00000105278	ZFR2	protein_coding	-0.495311	-0.125868	-0.864754	0.0189876	0.513235			ENSG00000178177	LCORL	protein_coding	0.384118	0.688043	0.0801935	0.0141757	0.338969			ENSG00000164830	OXR1	protein_coding	-0.290414	-0.0473017	-0.533526	0.0116367	0.161805
ENSG00000068305	MEF2A	protein_coding	0.463907	0.749965	0.177849	0.00899082	0.155585			ENSG00000158813	EDA	protein_coding	0.348257	0.745287	-0.0487727	0.0140143	0.18278			ENSG00000145715	RASA1	protein_coding	0.29899	0.52517	0.0728108	0.0190501	0.513638			ENSG00000278932	CR381653.1	lncRNA	0.334133	0.634	0.034265	0.014145	0.338969			ENSG00000117360	PRPF3	protein_coding	-0.181748	-0.0608223	-0.302673	0.0116728	0.161901
ENSG00000110395	CBL	protein_coding	0.268337	0.440415	0.0962595	0.00900871	0.155585			ENSG00000163162	RNF149	protein_coding	-0.723794	-0.0404529	-1.40713	0.0140007	0.18278			ENSG00000172992	DCAKD	protein_coding	-0.496998	-0.162911	-0.831085	0.0191443	0.51489			ENSG00000184792	OSBP2	protein_coding	-0.366767	-0.0314003	-0.702134	0.0142414	0.339626			ENSG00000122367	LDB3	protein_coding	-1.11985	-0.31436	-1.92533	0.0117805	0.162977
ENSG00000163964	PIGX	protein_coding	0.0968248	0.165949	0.0277009	0.0089808	0.155585			ENSG00000124172	ATP5F1E	protein_coding	-0.447871	-0.0313431	-0.864398	0.014076	0.183129			ENSG00000127663	KDM4B	protein_coding	-0.567985	-0.145515	-0.990454	0.0192982	0.515515			ENSG00000100418	DESI1	protein_coding	-0.168983	-0.0648837	-0.273082	0.0144557	0.343026			ENSG00000151773	CCDC122	protein_coding	0.497179	1.24561	-0.251256	0.0118384	0.162977
ENSG00000196367	TRRAP	protein_coding	0.291345	0.46613	0.116561	0.00896222	0.155585			ENSG00000137193	PIM1	protein_coding	-0.349064	-0.00717386	-0.690955	0.0141407	0.183513			ENSG00000175104	TRAF6	protein_coding	-0.499648	-0.161248	-0.838048	0.0192289	0.515515			ENSG00000156113	KCNMA1	protein_coding	-0.203523	-0.071786	-0.335261	0.0144475	0.343026			ENSG00000249592	AC139887.2	lncRNA	-0.538219	-0.0688888	-1.00755	0.0118132	0.162977
ENSG00000167703	SLC43A2	protein_coding	-0.404518	-0.102097	-0.706939	0.00910963	0.156938			ENSG00000205542	TMSB4X	protein_coding	-1.12801	-0.0585987	-2.19743	0.0143448	0.185701			ENSG00000181035	SLC25A42	protein_coding	-0.480235	-0.139922	-0.820548	0.0193109	0.515515			ENSG00000047346	FAM214A	protein_coding	0.287347	0.558436	0.0162587	0.0145204	0.343586			ENSG00000083642	PDS5B	protein_coding	0.577767	0.99333	0.162204	0.0120308	0.165132
ENSG00000168653	NDUFS5	protein_coding	-0.379244	-0.0725173	-0.685971	0.00916148	0.157062			ENSG00000135766	EGLN1	protein_coding	-0.138898	0.218376	-0.496172	0.0144944	0.187175			ENSG00000120693	SMAD9	protein_coding	-0.264563	-0.0467577	-0.482369	0.0193993	0.516597			ENSG00000116329	OPRD1	protein_coding	0.00615372	0.204155	-0.191848	0.0145511	0.343586			ENSG00000149571	KIRREL3	protein_coding	1.0952	1.9155	0.274898	0.0120843	0.165132
ENSG00000246662	LINC00535	lncRNA	0.289828	0.474434	0.105223	0.00916196	0.157062			ENSG00000151276	MAGI1	protein_coding	-0.502073	-0.175852	-0.828293	0.014638	0.188563			ENSG00000114166	KAT2B	protein_coding	0.442029	0.758963	0.125096	0.0196528	0.516822			ENSG00000162989	KCNJ3	protein_coding	0.325591	0.54266	0.108523	0.014868	0.350203			ENSG00000152402	GUCY1A2	protein_coding	0.292396	0.57903	0.0057609	0.012082	0.165132
ENSG00000068024	HDAC4	protein_coding	-0.374961	0.211627	-0.961549	0.00920536	0.157419			ENSG00000018236	CNTN1	protein_coding	-0.216367	-0.0655285	-0.367205	0.0147798	0.189734			ENSG00000155099	PIP4P2	protein_coding	0.453488	0.795887	0.111089	0.0195764	0.516822			ENSG00000099219	ERMP1	protein_coding	0.246771	0.417538	0.0760036	0.0151711	0.350558			ENSG00000119640	ACYP1	protein_coding	0.16346	0.269685	0.057235	0.0121555	0.165697
ENSG00000009413	REV3L	protein_coding	0.359683	0.583987	0.135379	0.009237	0.157482			ENSG00000102921	N4BP1	protein_coding	0.311268	0.543899	0.0786376	0.014874	0.189734			ENSG00000187699	C2orf88	protein_coding	0.405935	0.822595	-0.0107242	0.0196147	0.516822			ENSG00000110693	SOX6	protein_coding	-0.204416	0.226263	-0.635095	0.0153176	0.350558			ENSG00000031823	RANBP3	protein_coding	-0.179654	0.00965387	-0.368962	0.0124061	0.167612
ENSG00000155897	ADCY8	protein_coding	1.48644	2.82068	0.152209	0.00925431	0.157482			ENSG00000120008	WDR11	protein_coding	0.247867	0.430316	0.0654184	0.0148579	0.189734			ENSG00000233797	UFL1-AS1	lncRNA	-0.246146	-0.0810106	-0.411281	0.0195595	0.516822			ENSG00000131094	C1QL1	protein_coding	0.207093	0.419	-0.00481362	0.0153213	0.350558			ENSG00000081189	MEF2C	protein_coding	-0.143707	4.13182e-05	-0.287455	0.0124133	0.167612
ENSG00000132669	RIN2	protein_coding	1.05501	1.79016	0.319866	0.00931736	0.158168			ENSG00000198740	ZNF652	protein_coding	0.398134	0.65886	0.137408	0.0148223	0.189734			ENSG00000240038	AMY2B	protein_coding	0.392588	0.664858	0.120317	0.0196953	0.516822			ENSG00000134376	CRB1	protein_coding	0.646009	1.19282	0.0992013	0.0150614	0.350558			ENSG00000136367	ZFHX2	protein_coding	-0.131504	-0.0401965	-0.222812	0.0124168	0.167612
ENSG00000106701	FSD1L	protein_coding	0.217441	0.35608	0.0788007	0.00945478	0.159776			ENSG00000047056	WDR37	protein_coding	-0.196714	-0.0386148	-0.354813	0.0150289	0.191004			ENSG00000285219	HULC	lncRNA	0.349956	0.777269	-0.0773573	0.0196378	0.516822			ENSG00000134871	COL4A2	protein_coding	-0.289886	-0.00192143	-0.577851	0.0153304	0.350558			ENSG00000165185	KIAA1958	protein_coding	0.432354	0.857634	0.00707316	0.0123462	0.167612
ENSG00000136854	STXBP1	protein_coding	-0.320795	-0.0920631	-0.549528	0.0094813	0.159776			ENSG00000110077	MS4A6A	protein_coding	-0.815074	0.107074	-1.73722	0.0150831	0.191004			ENSG00000012660	ELOVL5	protein_coding	-0.702679	-0.14172	-1.26364	0.0197943	0.517225			ENSG00000137802	MAPKBP1	protein_coding	0.362919	0.59828	0.127557	0.0152056	0.350558			ENSG00000110880	CORO1C	protein_coding	0.441154	0.728001	0.154306	0.0124767	0.168012
ENSG00000153944	MSI2	protein_coding	-0.267519	-0.102684	-0.432354	0.00950391	0.159776			ENSG00000138604	GLCE	protein_coding	0.306718	0.511214	0.102223	0.0150811	0.191004			ENSG00000183775	KCTD16	protein_coding	0.325374	0.641625	0.00912313	0.0198109	0.517225			ENSG00000145703	IQGAP2	protein_coding	0.0123895	0.267454	-0.242675	0.0153213	0.350558			ENSG00000100731	PCNX1	protein_coding	0.352731	0.585791	0.11967	0.0125764	0.168944
ENSG00000165458	INPPL1	protein_coding	0.604588	0.998651	0.210526	0.00947219	0.159776			ENSG00000132170	PPARG	protein_coding	0.458597	1.05075	-0.133562	0.0151299	0.191133			ENSG00000197562	RAB40C	protein_coding	-0.626834	-0.183207	-1.07046	0.0198545	0.517225			ENSG00000150722	PPP1R1C	protein_coding	0.291482	0.553689	0.0292755	0.0153596	0.350558			ENSG00000138386	NAB1	protein_coding	0.106255	0.18268	0.0298293	0.0127373	0.170692
ENSG00000170802	FOXN2	protein_coding	0.421841	0.689506	0.154176	0.00956423	0.160402			ENSG00000064932	SBNO2	protein_coding	-0.222468	-0.0628371	-0.382099	0.0155189	0.194982			ENSG00000099889	ARVCF	protein_coding	0.115065	0.216455	0.0136761	0.0201335	0.52141			ENSG00000166206	GABRB3	protein_coding	-0.165656	-0.0265613	-0.30475	0.015207	0.350558			ENSG00000118507	AKAP7	protein_coding	-0.281134	-0.0532429	-0.509026	0.0127892	0.170974
ENSG00000169006	NTSR2	protein_coding	-0.634446	-0.183016	-1.08588	0.00958864	0.160425			ENSG00000066427	ATXN3	protein_coding	0.221373	0.366042	0.076705	0.0155464	0.194982			ENSG00000115306	SPTBN1	protein_coding	-0.027293	0.11709	-0.171676	0.0201236	0.52141			ENSG00000172159	FRMD3	protein_coding	-0.307708	0.092151	-0.707567	0.0150941	0.350558			ENSG00000198948	MFAP3L	protein_coding	-0.393477	-0.0673554	-0.719599	0.0128482	0.171104
ENSG00000132842	AP3B1	protein_coding	-0.655246	-0.0384567	-1.27203	0.0097013	0.161921			ENSG00000133657	ATP13A3	protein_coding	-0.371823	-0.0527517	-0.690893	0.0155418	0.194982			ENSG00000242593	AC006148.1	lncRNA	0.5207	1.22049	-0.179089	0.0201602	0.52141			ENSG00000187699	C2orf88	protein_coding	0.460265	0.807391	0.11314	0.0149421	0.350558			ENSG00000215039	CD27-AS1	lncRNA	-0.210571	-0.034106	-0.387036	0.0128605	0.171104
ENSG00000168913	ENHO	protein_coding	0.611157	1.06497	0.157346	0.00975536	0.162224			ENSG00000070476	ZXDC	protein_coding	0.229667	0.418693	0.0406406	0.0157284	0.196324			ENSG00000205302	SNX2	protein_coding	0.369259	0.635644	0.102875	0.020232	0.522014			ENSG00000206503	HLA-A	protein_coding	-0.28157	0.014912	-0.578053	0.0152382	0.350558			ENSG00000175497	DPP10	protein_coding	-0.445572	0.132574	-1.02372	0.0129073	0.171315
ENSG00000276550	HERC2P2	transcribed_unprocessed_pseudogene	0.572943	0.942749	0.203137	0.0097661	0.162224			ENSG00000152315	KCNK13	protein_coding	0.63494	1.69336	-0.423477	0.0157141	0.196324			ENSG00000072415	MPP5	protein_coding	0.262019	0.461037	0.0630004	0.0204554	0.526519			ENSG00000231999	LRRC8C-DT	lncRNA	-0.137145	-0.0493039	-0.224986	0.0153584	0.350558			ENSG00000076641	PAG1	protein_coding	-0.242104	-0.0580607	-0.426147	0.0129758	0.171814
ENSG00000157833	GAREM2	protein_coding	0.464517	0.78957	0.139464	0.00983236	0.162549			ENSG00000119537	KDSR	protein_coding	0.173072	0.286978	0.0591665	0.0158552	0.197435			ENSG00000100036	SLC35E4	protein_coding	-0.142989	-0.034889	-0.251088	0.0207901	0.528297			ENSG00000122012	SV2C	protein_coding	-0.196095	-0.0241986	-0.367991	0.0155107	0.353164			ENSG00000100994	PYGB	protein_coding	-0.174047	-0.059432	-0.288663	0.0130965	0.172999
ENSG00000171365	CLCN5	protein_coding	0.17024	0.280045	0.0604348	0.00981057	0.162549			ENSG00000008256	CYTH3	protein_coding	0.283809	0.549653	0.0179648	0.0159303	0.197899			ENSG00000107789	MINPP1	protein_coding	0.214785	0.364075	0.0654957	0.0206474	0.528297			ENSG00000149262	INTS4	protein_coding	0.164055	0.276961	0.0511483	0.015741	0.356708			ENSG00000123066	MED13L	protein_coding	0.480177	0.818726	0.141628	0.0133138	0.175383
ENSG00000144791	LIMD1	protein_coding	0.246266	0.403519	0.0890125	0.0100398	0.165585			ENSG00000100600	LGMN	protein_coding	-0.19641	0.04742	-0.44024	0.0161041	0.199441			ENSG00000108510	MED13	protein_coding	0.234727	0.402903	0.0665499	0.0207353	0.528297			ENSG00000259404	EFL1P1	transcribed_unprocessed_pseudogene	-0.196532	-0.035865	-0.357199	0.0157272	0.356708			ENSG00000170871	KIAA0232	protein_coding	0.466404	0.770152	0.162656	0.0133402	0.175383
ENSG00000095015	MAP3K1	protein_coding	0.181268	0.295726	0.0668095	0.0101204	0.166116			ENSG00000111271	ACAD10	protein_coding	-0.14727	-0.0558416	-0.238698	0.0161384	0.199441			ENSG00000110721	CHKA	protein_coding	-0.562837	-0.176216	-0.949459	0.0208562	0.528297			ENSG00000137513	NARS2	protein_coding	0.491455	0.859343	0.123566	0.015815	0.357538			ENSG00000141503	MINK1	protein_coding	0.26266	0.440993	0.0843279	0.0134346	0.176206
ENSG00000100485	SOS2	protein_coding	0.307398	0.511603	0.103192	0.0101436	0.166116			ENSG00000172888	ZNF621	protein_coding	0.240012	0.40679	0.073235	0.0161689	0.199441			ENSG00000119242	CCDC92	protein_coding	-0.209358	-0.0477598	-0.370956	0.0209163	0.528297			ENSG00000164535	DAGLB	protein_coding	-0.205739	-0.0725808	-0.338897	0.0159899	0.35979			ENSG00000197147	LRRC8B	protein_coding	-0.544164	-0.138971	-0.949356	0.0136984	0.179243
ENSG00000150967	ABCB9	protein_coding	0.320572	0.533339	0.107805	0.010116	0.166116			ENSG00000230806	SRGAP2-AS1	lncRNA	-0.174125	0.175047	-0.523297	0.016284	0.200389			ENSG00000171862	PTEN	protein_coding	0.268048	0.461288	0.074808	0.0208999	0.528297			ENSG00000184156	KCNQ3	protein_coding	-0.318066	-0.0642324	-0.571899	0.0159706	0.35979			ENSG00000079102	RUNX1T1	protein_coding	-0.295371	-0.0992514	-0.491491	0.0138666	0.18036
ENSG00000137842	TMEM62	protein_coding	0.214048	0.360404	0.0676909	0.0102244	0.166656			ENSG00000181826	RELL1	protein_coding	0.221601	0.382313	0.0608903	0.0163322	0.20051			ENSG00000172932	ANKRD13D	protein_coding	0.415512	0.748007	0.0830171	0.0207935	0.528297			ENSG00000074964	ARHGEF10L	protein_coding	-0.227086	-0.0810769	-0.373095	0.0161236	0.361948			ENSG00000105889	STEAP1B	protein_coding	-0.220038	0.348169	-0.788244	0.0138173	0.18036
ENSG00000149177	PTPRJ	protein_coding	0.80573	1.36995	0.241513	0.0102131	0.166656			ENSG00000170949	ZNF160	protein_coding	-0.172314	-0.0262216	-0.318407	0.0166235	0.203609			ENSG00000176769	TCERG1L	protein_coding	-0.874189	-0.118062	-1.63032	0.0206519	0.528297			ENSG00000140992	PDPK1	protein_coding	-0.356931	-0.122301	-0.591561	0.0162222	0.36331			ENSG00000171132	PRKCE	protein_coding	0.723519	1.43287	0.0141678	0.0138814	0.18036
ENSG00000156299	TIAM1	protein_coding	0.511529	0.835945	0.187114	0.0102568	0.166792			ENSG00000034677	RNF19A	protein_coding	0.187055	0.322296	0.051814	0.0167729	0.204481			ENSG00000189060	H1F0	protein_coding	0.217976	0.383155	0.0527961	0.021047	0.529119			ENSG00000188681	TEKT4P2	transcribed_unprocessed_pseudogene	0.590768	1.28734	-0.105806	0.0162674	0.363471			ENSG00000078487	ZCWPW1	protein_coding	0.155767	0.262025	0.0495078	0.0140154	0.181677
ENSG00000167005	NUDT21	protein_coding	-0.167909	-0.063343	-0.272474	0.0103267	0.167538			ENSG00000120697	ALG5	protein_coding	-0.0842352	0.0198268	-0.188297	0.0167375	0.204481			ENSG00000204131	NHSL2	protein_coding	-0.553896	-0.0615196	-1.04627	0.0210015	0.529119			ENSG00000144407	PTH2R	protein_coding	-0.117444	0.196856	-0.431745	0.0163966	0.365502			ENSG00000124209	RAB22A	protein_coding	0.116274	0.199416	0.0331327	0.014305	0.184998
ENSG00000213585	VDAC1	protein_coding	-0.243767	-0.0526202	-0.434915	0.0104485	0.16912			ENSG00000001084	GCLC	protein_coding	0.282371	0.477995	0.0867468	0.0169162	0.204705			ENSG00000103994	ZNF106	protein_coding	-0.357151	-0.0950634	-0.619239	0.0211214	0.529754			ENSG00000177311	ZBTB38	protein_coding	0.366359	0.599145	0.133573	0.0165055	0.367075			ENSG00000166016	ABTB2	protein_coding	0.363477	0.84394	-0.116986	0.0144724	0.186294
ENSG00000136193	SCRN1	protein_coding	0.482004	0.78996	0.174047	0.0104802	0.169239			ENSG00000106733	NMRK1	protein_coding	0.0617136	0.195749	-0.0723222	0.0169972	0.204705			ENSG00000067141	NEO1	protein_coding	0.337134	0.713295	-0.0390263	0.0212485	0.530738			ENSG00000135205	CCDC146	protein_coding	0.319731	0.544798	0.0946643	0.0165532	0.367281			ENSG00000167123	CERCAM	protein_coding	-0.791381	-0.149725	-1.43304	0.0144661	0.186294
ENSG00000137561	TTPA	protein_coding	-0.414395	-0.0164896	-0.812299	0.0105079	0.169294			ENSG00000135968	GCC2	protein_coding	0.493305	0.813808	0.172802	0.0170261	0.204705			ENSG00000101337	TM9SF4	protein_coding	-0.181801	-0.0539657	-0.309636	0.0213575	0.530738			ENSG00000075785	RAB7A	protein_coding	-0.281901	-0.0570102	-0.506792	0.016903	0.36925			ENSG00000081913	PHLPP1	protein_coding	0.291799	0.532384	0.0512147	0.0145934	0.187418
ENSG00000141699	RETREG3	protein_coding	0.130268	0.211822	0.0487134	0.0105527	0.169624			ENSG00000149269	PAK1	protein_coding	-0.472735	-0.141033	-0.804437	0.0169833	0.204705			ENSG00000118482	PHF3	protein_coding	0.240463	0.425519	0.055406	0.0213458	0.530738			ENSG00000076321	KLHL20	protein_coding	0.25025	0.40887	0.0916307	0.0167788	0.36925			ENSG00000140600	SH3GL3	protein_coding	-0.315823	-0.0336041	-0.598042	0.0146393	0.187572
ENSG00000109501	WFS1	protein_coding	0.781901	1.37563	0.188174	0.0105916	0.169856			ENSG00000171860	C3AR1	protein_coding	0.71756	1.35488	0.0802445	0.0170086	0.204705			ENSG00000177595	PIDD1	protein_coding	0.368425	0.645536	0.0913144	0.0213278	0.530738			ENSG00000147509	RGS20	protein_coding	-0.285542	-0.0706812	-0.500402	0.0169122	0.36925			ENSG00000132434	LANCL2	protein_coding	-0.282402	-0.0481681	-0.516637	0.0147409	0.18833
ENSG00000006468	ETV1	protein_coding	0.46003	0.869742	0.0503178	0.0106395	0.170184			ENSG00000198668	CALM1	protein_coding	-0.353877	0.176997	-0.884752	0.0168648	0.204705			ENSG00000169570	DTWD2	protein_coding	0.485465	1.00104	-0.0301059	0.0214292	0.531297			ENSG00000151694	ADAM17	protein_coding	-0.252123	0.00256566	-0.506812	0.0166873	0.36925			ENSG00000154655	L3MBTL4	protein_coding	0.723993	1.61005	-0.162068	0.0147693	0.18833
ENSG00000074319	TSG101	protein_coding	0.144591	0.227789	0.0613939	0.0106652	0.170184			ENSG00000171853	TRAPPC12	protein_coding	-0.313539	-0.0989058	-0.528172	0.0171179	0.205336			ENSG00000115827	DCAF17	protein_coding	0.162158	0.287725	0.0365901	0.0216722	0.534861			ENSG00000156469	MTERF3	protein_coding	0.127967	0.214165	0.04177	0.0168337	0.36925			ENSG00000170365	SMAD1	protein_coding	-0.351683	-0.0830443	-0.620322	0.0148003	0.18833
ENSG00000173258	ZNF483	protein_coding	-0.367451	-0.0724214	-0.662481	0.0106854	0.170184			ENSG00000109339	MAPK10	protein_coding	-0.383861	-0.119975	-0.647747	0.017262	0.205649			ENSG00000156218	ADAMTSL3	protein_coding	0.570462	1.01313	0.127792	0.0216636	0.534861			ENSG00000163466	ARPC2	protein_coding	-0.412022	-0.141272	-0.682772	0.0167994	0.36925			ENSG00000108091	CCDC6	protein_coding	-0.109941	-0.0188832	-0.201	0.0149091	0.18928
ENSG00000158417	EIF5B	protein_coding	-0.345652	-0.103831	-0.587474	0.0109063	0.173305			ENSG00000152457	DCLRE1C	protein_coding	0.234938	0.40122	0.0686569	0.0172454	0.205649			ENSG00000164305	CASP3	protein_coding	0.130286	0.220608	0.039964	0.0217562	0.53571			ENSG00000169213	RAB3B	protein_coding	-0.381605	-0.0966992	-0.66651	0.0168624	0.36925			ENSG00000165322	ARHGAP12	protein_coding	0.395004	0.747242	0.0427661	0.0149531	0.189406
ENSG00000164091	WDR82	protein_coding	-0.258326	0.00809435	-0.524746	0.010938	0.173413			ENSG00000263956	NBPF11	protein_coding	0.10655	0.184566	0.0285351	0.017198	0.205649			ENSG00000066629	EML1	protein_coding	0.32704	0.638879	0.0152017	0.0227836	0.538931			ENSG00000180747	SMG1P3	transcribed_unprocessed_pseudogene	-0.347819	-0.0365809	-0.659058	0.0170155	0.370659			ENSG00000170537	TMC7	protein_coding	0.439999	0.733182	0.146816	0.0150181	0.189796
ENSG00000167106	FAM102A	protein_coding	-0.38235	-0.00915866	-0.755541	0.0109904	0.173849			ENSG00000129422	MTUS1	protein_coding	0.650023	1.09259	0.207454	0.017449	0.206106			ENSG00000082701	GSK3B	protein_coding	0.227624	0.3893	0.0659477	0.0223097	0.538931			ENSG00000116641	DOCK7	protein_coding	0.323898	0.534699	0.113097	0.0173324	0.375			ENSG00000152689	RASGRP3	protein_coding	0.590346	1.10498	0.0757148	0.015246	0.192239
ENSG00000198961	PJA2	protein_coding	-0.297719	0.0697915	-0.66523	0.0110247	0.173995			ENSG00000164961	WASHC5	protein_coding	0.126931	0.256566	-0.00270306	0.0173948	0.206106			ENSG00000089159	PXN	protein_coding	0.12781	0.250853	0.0047668	0.022562	0.538931			ENSG00000196159	FAT4	protein_coding	0.42537	0.735863	0.114878	0.0173206	0.375			ENSG00000133958	UNC79	protein_coding	-0.342708	0.0887296	-0.774146	0.0153764	0.193442
ENSG00000036054	TBC1D23	protein_coding	-0.119738	-0.042714	-0.196762	0.0110922	0.17427			ENSG00000166012	TAF1D	protein_coding	-0.625008	-0.111729	-1.13829	0.0174097	0.206106			ENSG00000100116	GCAT	protein_coding	0.14332	0.257256	0.0293827	0.0222066	0.538931			ENSG00000197771	MCMBP	protein_coding	0.152975	0.254252	0.0516971	0.0173154	0.375			ENSG00000100077	GRK3	protein_coding	-0.157388	0.0112026	-0.325978	0.0155784	0.195119
ENSG00000105499	PLA2G4C	protein_coding	-0.408598	-0.137627	-0.67957	0.0110771	0.17427			ENSG00000172175	MALT1	protein_coding	0.441575	0.741871	0.141278	0.0174945	0.206106			ENSG00000119698	PPP4R4	protein_coding	0.156282	0.73414	-0.421576	0.0225402	0.538931			ENSG00000258643	BCL2L2-PABPN1	protein_coding	0.252542	0.495311	0.00977321	0.0175789	0.379475			ENSG00000100503	NIN	protein_coding	0.295854	0.490935	0.100773	0.0155799	0.195119
ENSG00000109586	GALNT7	protein_coding	0.390204	0.639536	0.140871	0.0111655	0.175027			ENSG00000198961	PJA2	protein_coding	-0.327132	-0.058709	-0.595555	0.0174974	0.206106			ENSG00000121879	PIK3CA	protein_coding	0.313977	0.583487	0.0444669	0.0226456	0.538931			ENSG00000116731	PRDM2	protein_coding	-0.314652	-0.0947123	-0.534592	0.0176366	0.379863			ENSG00000245573	BDNF-AS	lncRNA	-0.274602	0.00149204	-0.550696	0.0158709	0.198315
ENSG00000107738	VSIR	protein_coding	0.582415	1.04611	0.11872	0.0112282	0.175613			ENSG00000134744	TUT4	protein_coding	0.423657	0.702981	0.144333	0.0175611	0.206393			ENSG00000138623	SEMA7A	protein_coding	0.232574	0.421909	0.0432392	0.0224503	0.538931			ENSG00000167508	MVD	protein_coding	0.243423	0.432086	0.0547594	0.0177287	0.380988			ENSG00000189067	LITAF	protein_coding	-0.251297	-0.0188264	-0.483768	0.0159989	0.199465
ENSG00000170921	TANC2	protein_coding	0.628906	1.03057	0.227239	0.0112589	0.175699			ENSG00000037474	NSUN2	protein_coding	0.246926	0.410203	0.0836492	0.0176457	0.206922			ENSG00000143469	SYT14	protein_coding	0.237713	0.412533	0.0628941	0.02283	0.538931			ENSG00000157193	LRP8	protein_coding	-0.385807	-0.0632958	-0.708318	0.0180075	0.386111			ENSG00000151694	ADAM17	protein_coding	-0.364394	-0.0287906	-0.699998	0.0160374	0.199497
ENSG00000124440	HIF3A	protein_coding	0.594001	0.993029	0.194973	0.0112892	0.175778			ENSG00000022277	RTF2	protein_coding	0.165621	0.276185	0.0550578	0.0180521	0.210036			ENSG00000151923	TIAL1	protein_coding	0.353529	0.604015	0.103044	0.0226682	0.538931			ENSG00000099331	MYO9B	protein_coding	-0.451937	-0.121778	-0.782097	0.0181513	0.386826			ENSG00000112531	QKI	protein_coding	0.120019	0.262355	-0.0223165	0.0162316	0.200563
ENSG00000091317	CMTM6	protein_coding	0.227075	0.379515	0.0746347	0.0113504	0.176213			ENSG00000093217	XYLB	protein_coding	-0.111878	-0.00975312	-0.214004	0.0180285	0.210036			ENSG00000156876	SASS6	protein_coding	0.118222	0.212515	0.0239298	0.0222605	0.538931			ENSG00000226149	AL356124.1	lncRNA	-0.0907926	0.17743	-0.359015	0.0181057	0.386826			ENSG00000134769	DTNA	protein_coding	-0.464045	-0.0960619	-0.832028	0.0162036	0.200563
ENSG00000136213	CHST12	protein_coding	0.443647	0.745027	0.142267	0.0113914	0.176213			ENSG00000167895	TMC8	protein_coding	0.493246	0.831749	0.154743	0.018072	0.210036			ENSG00000162402	USP24	protein_coding	0.197449	0.403457	-0.00855902	0.0228655	0.538931			ENSG00000232006	AC005537.1	lncRNA	0.226875	0.397257	0.0564935	0.0181622	0.386826			ENSG00000148200	NR6A1	protein_coding	0.276646	0.551694	0.00159795	0.0161847	0.200563
ENSG00000263956	NBPF11	protein_coding	0.190486	0.315782	0.0651904	0.0113931	0.176213			ENSG00000170315	UBB	protein_coding	-0.341076	0.0578704	-0.740023	0.0180206	0.210036			ENSG00000168610	STAT3	protein_coding	-0.206098	-0.0650656	-0.347131	0.0226297	0.538931			ENSG00000167635	ZNF146	protein_coding	-0.226621	-0.0712463	-0.381996	0.0182139	0.387065			ENSG00000114796	KLHL24	protein_coding	0.54448	0.914638	0.174321	0.016431	0.202228
ENSG00000113441	LNPEP	protein_coding	0.430478	0.705279	0.155677	0.0115429	0.178135			ENSG00000145860	RNF145	protein_coding	-0.149805	0.21152	-0.51113	0.0181564	0.210084			ENSG00000170464	DNAJC18	protein_coding	-0.303703	-0.0933178	-0.514089	0.0226448	0.538931			ENSG00000108091	CCDC6	protein_coding	-0.276476	-0.00754468	-0.545407	0.0183973	0.387527			ENSG00000189079	ARID2	protein_coding	0.401303	0.733491	0.0691146	0.0164393	0.202228
ENSG00000104805	NUCB1	protein_coding	-0.324804	0.0107622	-0.66037	0.0116552	0.179469			ENSG00000164830	OXR1	protein_coding	0.528405	1.29889	-0.242079	0.0181441	0.210084			ENSG00000178773	CPNE7	protein_coding	-0.393695	-0.108231	-0.67916	0.0228471	0.538931			ENSG00000109458	GAB1	protein_coding	0.540273	0.987169	0.0933772	0.0183454	0.387527			ENSG00000024048	UBR2	protein_coding	-0.363279	-0.010433	-0.716124	0.0166511	0.202815
ENSG00000092199	HNRNPC	protein_coding	-0.269347	0.11535	-0.654044	0.0117932	0.180251			ENSG00000119820	YIPF4	protein_coding	0.372754	0.62485	0.120658	0.0182523	0.210728			ENSG00000183735	TBK1	protein_coding	0.263767	0.450693	0.076841	0.0226285	0.538931			ENSG00000136936	XPA	protein_coding	0.299425	0.509163	0.0896871	0.0184294	0.387527			ENSG00000088881	EBF4	protein_coding	0.262392	0.449057	0.0757276	0.0166708	0.202815
ENSG00000120784	ZFP30	protein_coding	0.194614	0.32357	0.0656588	0.0119037	0.180251			ENSG00000107957	SH3PXD2A	protein_coding	0.333145	0.584701	0.0815894	0.0185247	0.213401			ENSG00000196639	HRH1	protein_coding	-0.603418	-0.187074	-1.01976	0.0228865	0.538931			ENSG00000163743	RCHY1	protein_coding	0.271482	0.463763	0.0792009	0.0183874	0.387527			ENSG00000104549	SQLE	protein_coding	0.338592	0.576051	0.101133	0.0166081	0.202815
ENSG00000153201	RANBP2	protein_coding	-0.216014	0.0805283	-0.512556	0.0119132	0.180251			ENSG00000090686	USP48	protein_coding	0.232452	0.418577	0.0463268	0.018701	0.213811			ENSG00000204677	FAM153CP	lncRNA	-0.847159	-0.250022	-1.4443	0.0226147	0.538931			ENSG00000174945	AMZ1	protein_coding	-0.125913	0.00751204	-0.259338	0.0184382	0.387527			ENSG00000153317	ASAP1	protein_coding	0.436347	0.854662	0.0180332	0.0167063	0.202815
ENSG00000153956	CACNA2D1	protein_coding	0.675706	1.09877	0.25264	0.0117508	0.180251			ENSG00000125505	MBOAT7	protein_coding	-0.388902	-0.0328431	-0.744961	0.0187218	0.213811			ENSG00000205035	AC136759.1	transcribed_unprocessed_pseudogene	0.468879	1.22637	-0.288612	0.022744	0.538931			ENSG00000228113	AC003991.1	lncRNA	0.268332	0.466468	0.0701967	0.0185185	0.388361			ENSG00000167114	SLC27A4	protein_coding	0.194569	0.334588	0.0545504	0.0166659	0.202815
ENSG00000159733	ZFYVE28	protein_coding	-0.658222	-0.13082	-1.18562	0.0118411	0.180251			ENSG00000165392	WRN	protein_coding	0.157212	0.285318	0.029105	0.0187218	0.213811			ENSG00000236816	ANKRD20A7P	transcribed_unprocessed_pseudogene	0.780886	1.44227	0.119504	0.0222061	0.538931			ENSG00000130175	PRKCSH	protein_coding	0.40504	0.693274	0.116807	0.0186025	0.389268			ENSG00000169918	OTUD7A	protein_coding	0.673512	1.23611	0.110918	0.0167007	0.202815
ENSG00000165629	ATP5F1C	protein_coding	-0.212347	-0.0194719	-0.405223	0.0118936	0.180251			ENSG00000189067	LITAF	protein_coding	0.405485	0.684466	0.126503	0.0187238	0.213811			ENSG00000237188	AC242426.2	lncRNA	0.311395	0.840936	-0.218146	0.0221727	0.538931			ENSG00000119596	YLPM1	protein_coding	0.249965	0.410372	0.089557	0.0186905	0.390256			ENSG00000117859	OSBPL9	protein_coding	-0.396813	-0.0907845	-0.702841	0.0168813	0.204492
ENSG00000197779	ZNF81	protein_coding	0.279739	0.456868	0.10261	0.0119057	0.180251			ENSG00000077063	CTTNBP2	protein_coding	-0.836204	-0.032738	-1.63967	0.0190847	0.213906			ENSG00000162688	AGL	protein_coding	0.609508	1.03931	0.179712	0.0229577	0.539431			ENSG00000168385	SEPTIN2	protein_coding	-0.392845	-0.118404	-0.667285	0.0189414	0.393775			ENSG00000114757	PEX5L	protein_coding	0.336305	0.604407	0.068204	0.0170059	0.205106
ENSG00000227036	LINC00511	lncRNA	1.02291	1.83024	0.215568	0.0119104	0.180251			ENSG00000100906	NFKBIA	protein_coding	0.393091	0.668942	0.11724	0.0191199	0.213906			ENSG00000134294	SLC38A2	protein_coding	0.715077	1.25202	0.178131	0.0230684	0.540853			ENSG00000228956	SATB1-AS1	lncRNA	0.358151	0.711005	0.00529805	0.0189167	0.393775			ENSG00000164070	HSPA4L	protein_coding	-0.71565	0.0471726	-1.47847	0.0169889	0.205106
ENSG00000083544	TDRD3	protein_coding	-0.405136	-0.128473	-0.681798	0.011961	0.180409			ENSG00000133639	BTG1	protein_coding	0.444396	0.766595	0.122198	0.0189915	0.213906			ENSG00000124177	CHD6	protein_coding	-0.203286	-0.0186167	-0.387956	0.0231359	0.54126			ENSG00000059573	ALDH18A1	protein_coding	0.152739	0.261269	0.0442086	0.0191447	0.39434			ENSG00000140455	USP3	protein_coding	0.174537	0.302977	0.0460974	0.0170659	0.205384
ENSG00000163453	IGFBP7	protein_coding	0.992051	1.64008	0.344026	0.0119754	0.180409			ENSG00000135932	CAB39	protein_coding	0.468721	0.931456	0.00598571	0.0188957	0.213906			ENSG00000002330	BAD	protein_coding	0.249868	0.43932	0.0604161	0.0237986	0.547751			ENSG00000111218	PRMT8	protein_coding	-0.296225	-0.00727645	-0.585173	0.019194	0.39434			ENSG00000105643	ARRDC2	protein_coding	0.414908	0.712106	0.117711	0.0171621	0.205649
ENSG00000127124	HIVEP3	protein_coding	-0.160481	0.293268	-0.61423	0.0121006	0.181901			ENSG00000175866	BAIAP2	protein_coding	-0.143061	-0.0327502	-0.253371	0.0190198	0.213906			ENSG00000075043	KCNQ2	protein_coding	-0.467804	-0.0540867	-0.88152	0.0237669	0.547751			ENSG00000122550	KLHL7	protein_coding	0.302653	0.505424	0.0998833	0.0191351	0.39434			ENSG00000140479	PCSK6	protein_coding	-0.826653	-0.0748511	-1.57845	0.017142	0.205649
ENSG00000285184	AC244033.2	lncRNA	0.290113	0.474645	0.105581	0.012132	0.18198			ENSG00000177706	FAM20C	protein_coding	-0.182739	-0.0211828	-0.344295	0.0191383	0.213906			ENSG00000123500	COL10A1	protein_coding	0.11965	0.279372	-0.0400729	0.0238197	0.547751			ENSG00000129116	PALLD	protein_coding	0.243972	0.419611	0.0683325	0.0191201	0.39434			ENSG00000064042	LIMCH1	protein_coding	-0.271437	-0.0867967	-0.456077	0.0172807	0.206623
ENSG00000154359	LONRF1	protein_coding	-0.219484	0.00662294	-0.445592	0.0121649	0.182081			ENSG00000197892	KIF13B	protein_coding	0.507722	0.899377	0.116067	0.0187912	0.213906			ENSG00000131374	TBC1D5	protein_coding	0.288742	0.500895	0.076589	0.0237367	0.547751			ENSG00000144550	CPNE9	protein_coding	0.190057	0.327798	0.0523154	0.0191616	0.39434			ENSG00000166833	NAV2	protein_coding	-0.382202	0.177393	-0.941796	0.017409	0.20771
ENSG00000050767	COL23A1	protein_coding	0.384158	0.644354	0.123962	0.0122165	0.182461			ENSG00000231607	DLEU2	lncRNA	0.566445	1.12774	0.00515219	0.0191411	0.213906			ENSG00000185736	ADARB2	protein_coding	-0.515943	-0.163554	-0.868333	0.0234941	0.547751			ENSG00000241956	AC109466.1	lncRNA	0.236935	0.50867	-0.034799	0.019216	0.39434			ENSG00000183878	UTY	protein_coding	-0.000441796	0.000240722	-0.00112431	0.0174879	0.208203
ENSG00000250305	TRMT9B	protein_coding	0.376607	0.639813	0.113402	0.0122509	0.182584			ENSG00000237188	AC242426.2	lncRNA	0.150132	0.286086	0.0141776	0.0188772	0.213906			ENSG00000198382	UVRAG	protein_coding	0.245383	0.475087	0.0156794	0.0236955	0.547751			ENSG00000101605	MYOM1	protein_coding	0.2004	0.339032	0.0617678	0.0192739	0.394681			ENSG00000149177	PTPRJ	protein_coding	-0.399168	0.287715	-1.08605	0.0176342	0.209496
ENSG00000109756	RAPGEF2	protein_coding	0.694128	1.13503	0.253222	0.0123266	0.183087			ENSG00000258168	AC025569.1	lncRNA	-0.640137	-0.187413	-1.09286	0.0189076	0.213906			ENSG00000205765	C5orf51	protein_coding	0.151892	0.258894	0.0448893	0.0237444	0.547751			ENSG00000249937	LINC02223	lncRNA	0.200124	0.497426	-0.0971781	0.0193233	0.394847			ENSG00000126602	TRAP1	protein_coding	-0.118916	0.0212234	-0.259055	0.0177332	0.210222
ENSG00000121931	LRIF1	protein_coding	-0.314657	-0.0314267	-0.597887	0.0124273	0.183087			ENSG00000115310	RTN4	protein_coding	-0.378836	-0.0355167	-0.722155	0.0191977	0.214081			ENSG00000242759	LINC00882	lncRNA	0.24952	0.542398	-0.0433579	0.0235574	0.547751			ENSG00000115760	BIRC6	protein_coding	0.205562	0.346733	0.0643916	0.0196691	0.397925			ENSG00000138756	BMP2K	protein_coding	0.204051	0.350712	0.0573908	0.0178632	0.211312
ENSG00000130560	UBAC1	protein_coding	-0.207616	-0.0179043	-0.397328	0.0124421	0.183087			ENSG00000101150	TPD52L2	protein_coding	-0.0724051	0.0503679	-0.195178	0.0194089	0.215753			ENSG00000126456	IRF3	protein_coding	0.106508	0.187265	0.0257512	0.0239426	0.549406			ENSG00000168300	PCMTD1	protein_coding	0.270272	0.454311	0.0862335	0.0196857	0.397925			ENSG00000148400	NOTCH1	protein_coding	-0.198705	-0.0185135	-0.378896	0.0182303	0.215195
ENSG00000165406	MARCH8	protein_coding	0.297371	0.499448	0.0952933	0.0124426	0.183087			ENSG00000113845	TIMMDC1	protein_coding	0.14387	0.245679	0.0420601	0.0194302	0.215753			ENSG00000103489	XYLT1	protein_coding	-0.650475	-0.125481	-1.17547	0.0241099	0.55207			ENSG00000169519	METTL15	protein_coding	0.400291	0.742358	0.0582236	0.0196192	0.397925			ENSG00000064652	SNX24	protein_coding	0.219765	0.395045	0.0444852	0.0182862	0.215397
ENSG00000171503	ETFDH	protein_coding	-0.299305	-0.0997984	-0.498811	0.0124278	0.183087			ENSG00000116044	NFE2L2	protein_coding	0.409765	0.681096	0.138434	0.0194794	0.215842			ENSG00000249776	AC124854.1	lncRNA	0.488065	1.31046	-0.334325	0.0243398	0.556154			ENSG00000170624	SGCD	protein_coding	-0.67028	-0.0348493	-1.30571	0.0195949	0.397925			ENSG00000109458	GAB1	protein_coding	0.208339	0.350307	0.0663718	0.0185397	0.21792
ENSG00000250075	AC104806.2	lncRNA	0.254015	0.439864	0.0681666	0.0124209	0.183087			ENSG00000138496	PARP9	protein_coding	-0.451266	-0.0733186	-0.829214	0.0195319	0.215965			ENSG00000160208	RRP1B	protein_coding	-0.217396	-0.059606	-0.375186	0.0245738	0.559216			ENSG00000214331	AC009053.1	transcribed_unprocessed_pseudogene	-0.119804	-0.0395284	-0.20008	0.0196816	0.397925			ENSG00000154767	XPC	protein_coding	0.170673	0.291408	0.0499378	0.0186199	0.218401
ENSG00000100711	ZFYVE21	protein_coding	-0.550547	0.051155	-1.15225	0.0124948	0.183244			ENSG00000162374	ELAVL4	protein_coding	-0.433734	-0.0875961	-0.779872	0.0196213	0.216497			ENSG00000167074	TEF	protein_coding	0.286752	0.485102	0.0884025	0.0245775	0.559216			ENSG00000215861	AC245297.1	transcribed_unprocessed_pseudogene	-0.206801	-0.0420151	-0.371587	0.0197236	0.397925			ENSG00000021776	AQR	protein_coding	0.154921	0.261403	0.0484395	0.01891	0.220905
ENSG00000171094	ALK	protein_coding	0.504992	1.19018	-0.180199	0.0125059	0.183244			ENSG00000204272	NBDY	protein_coding	-0.367027	-0.0527973	-0.681256	0.0196999	0.216906			ENSG00000187950	OVCH1	protein_coding	0.215895	0.757357	-0.325568	0.024642	0.559503			ENSG00000113749	HRH2	protein_coding	-0.243479	-0.0737408	-0.413218	0.0198317	0.399265			ENSG00000112972	HMGCS1	protein_coding	0.234114	0.418554	0.0496732	0.0189131	0.220905
ENSG00000117419	ERI3	protein_coding	0.415826	0.680618	0.151034	0.0126233	0.184576			ENSG00000155846	PPARGC1B	protein_coding	0.273509	0.544746	0.00227154	0.0197694	0.217215			ENSG00000070159	PTPN3	protein_coding	-0.499356	-0.148824	-0.849888	0.0248596	0.560901			ENSG00000196639	HRH1	protein_coding	-0.298935	-0.0956969	-0.502173	0.0199251	0.400303			ENSG00000198108	CHSY3	protein_coding	0.181542	0.567031	-0.203946	0.0189909	0.221347
ENSG00000198919	DZIP3	protein_coding	-0.465547	-0.163692	-0.767402	0.0127025	0.185344			ENSG00000171659	GPR34	protein_coding	0.671851	1.17831	0.16539	0.0198533	0.217679			ENSG00000105819	PMPCB	protein_coding	0.368471	0.756035	-0.0190921	0.024811	0.560901			ENSG00000140350	ANP32A	protein_coding	-0.263978	-0.0702055	-0.45775	0.0202585	0.405297			ENSG00000119950	MXI1	protein_coding	-0.321818	-0.0733228	-0.570314	0.0190605	0.221694
ENSG00000147488	ST18	protein_coding	-0.21799	0.062564	-0.498544	0.0128099	0.186521			ENSG00000025708	TYMP	protein_coding	-0.385935	0.574765	-1.34663	0.0199942	0.218765			ENSG00000168564	CDKN2AIP	protein_coding	0.109253	0.203113	0.0153927	0.0248041	0.560901			ENSG00000154175	ABI3BP	protein_coding	0.23407	0.504729	-0.0365882	0.0202305	0.405297			ENSG00000074201	CLNS1A	protein_coding	-0.192096	-0.0523983	-0.331794	0.0193763	0.222566
ENSG00000119242	CCDC92	protein_coding	-0.317891	-0.0163119	-0.61947	0.0129164	0.18696			ENSG00000141519	CCDC40	protein_coding	0.280929	0.494764	0.0670943	0.0200867	0.218862			ENSG00000181929	PRKAG1	protein_coding	-0.282214	-0.0820414	-0.482387	0.0250114	0.563149			ENSG00000140471	LINS1	protein_coding	0.206134	0.353926	0.0583413	0.0203037	0.405353			ENSG00000075239	ACAT1	protein_coding	0.0847206	0.144411	0.02503	0.0191967	0.222566
ENSG00000133313	CNDP2	protein_coding	-0.278657	-0.0731076	-0.484206	0.0128779	0.18696			ENSG00000249141	AL159163.1	protein_coding	0.356742	0.908067	-0.194583	0.0200484	0.218862			ENSG00000147010	SH3KBP1	protein_coding	-0.463828	-0.00284128	-0.924815	0.0251326	0.564698			ENSG00000148516	ZEB1	protein_coding	0.263676	0.655939	-0.128586	0.0204444	0.405709			ENSG00000103184	SEC14L5	protein_coding	-0.594586	-0.13577	-1.0534	0.0193756	0.222566
ENSG00000162909	CAPN2	protein_coding	0.846232	1.47858	0.213886	0.0129206	0.18696			ENSG00000149089	APIP	protein_coding	-0.190391	-0.042572	-0.33821	0.0201302	0.21888			ENSG00000051382	PIK3CB	protein_coding	0.347818	0.596006	0.0996305	0.0252417	0.56597			ENSG00000168310	IRF2	protein_coding	-0.174179	-0.0632151	-0.285144	0.0204488	0.405709			ENSG00000136381	IREB2	protein_coding	0.154058	0.263344	0.0447729	0.0192583	0.222566
ENSG00000119698	PPP4R4	protein_coding	0.426995	0.732258	0.121731	0.0130175	0.187949			ENSG00000108798	ABI3	protein_coding	0.396585	0.937068	-0.143898	0.020263	0.219132			ENSG00000078053	AMPH	protein_coding	0.232895	0.399293	0.0664968	0.025484	0.566852			ENSG00000183665	TRMT12	protein_coding	0.111962	0.186429	0.0374961	0.0204392	0.405709			ENSG00000151414	NEK7	protein_coding	0.407975	0.908535	-0.0925858	0.0193501	0.222566
ENSG00000226179	LINC00685	lncRNA	0.370882	0.62941	0.112354	0.013043	0.187949			ENSG00000110651	CD81	protein_coding	0.835177	1.48908	0.18127	0.0203544	0.219132			ENSG00000114933	INO80D	protein_coding	-0.657537	-0.129357	-1.18572	0.0254912	0.566852			ENSG00000164061	BSN	protein_coding	-0.288611	-0.0759693	-0.501253	0.0205514	0.406003			ENSG00000151687	ANKAR	protein_coding	-0.437956	0.0941721	-0.970085	0.0193098	0.222566
ENSG00000151276	MAGI1	protein_coding	1.00379	1.65051	0.357059	0.0130829	0.188134			ENSG00000133121	STARD13	protein_coding	1.30678	2.51567	0.0978877	0.0203477	0.219132			ENSG00000136770	DNAJC1	protein_coding	0.364906	0.868577	-0.138765	0.0253921	0.566852			ENSG00000185989	RASA3	protein_coding	-0.290793	-0.0706571	-0.510928	0.0205183	0.406003			ENSG00000181751	C5orf30	protein_coding	-0.137258	-0.0367449	-0.23777	0.0194903	0.223413
ENSG00000038427	VCAN	protein_coding	1.10152	1.86538	0.337654	0.0132662	0.190377			ENSG00000145715	RASA1	protein_coding	0.618829	1.11413	0.12353	0.0203083	0.219132			ENSG00000185829	ARL17A	protein_coding	0.521899	1.08531	-0.0415136	0.0253614	0.566852			ENSG00000221890	NPTXR	protein_coding	-0.628127	-0.152104	-1.10415	0.0205909	0.406003			ENSG00000006451	RALA	protein_coding	0.147848	0.253006	0.0426904	0.019604	0.224254
ENSG00000174776	WDR49	protein_coding	1.0448	1.95775	0.131837	0.0133573	0.19129			ENSG00000152518	ZFP36L2	protein_coding	0.975854	1.67124	0.280468	0.0203629	0.219132			ENSG00000163961	RNF168	protein_coding	0.346145	0.598364	0.0939268	0.025618	0.56818			ENSG00000137573	SULF1	protein_coding	-0.150743	0.0981807	-0.399666	0.0206529	0.406269			ENSG00000278259	MYO19	protein_coding	-0.108878	-0.0303646	-0.187391	0.0197186	0.2251
ENSG00000065491	TBC1D22B	protein_coding	0.178142	0.295972	0.0603121	0.0134	0.191508			ENSG00000070961	ATP2B1	protein_coding	-0.293728	0.0239685	-0.611424	0.0204539	0.219556			ENSG00000183354	KIAA2026	protein_coding	0.232477	0.433592	0.0313615	0.025709	0.56818			ENSG00000147862	NFIB	protein_coding	0.219047	0.724	-0.285905	0.0207215	0.406269			ENSG00000231999	LRRC8C-DT	lncRNA	-0.424971	0.148084	-0.998026	0.0198511	0.226147
ENSG00000150907	FOXO1	protein_coding	0.772639	1.30373	0.241551	0.0134327	0.191581			ENSG00000144535	DIS3L2	protein_coding	-0.353525	-0.127313	-0.579738	0.0204863	0.219556			ENSG00000261377	PDCD6IPP2	transcribed_unprocessed_pseudogene	0.375098	0.667344	0.0828518	0.0257029	0.56818			ENSG00000153317	ASAP1	protein_coding	-0.15575	0.0226422	-0.334141	0.0207319	0.406269			ENSG00000109099	PMP22	protein_coding	-0.766196	-0.123087	-1.40931	0.0201286	0.228371
ENSG00000070950	RAD18	protein_coding	0.149887	0.253569	0.046206	0.0135895	0.193421			ENSG00000163625	WDFY3	protein_coding	-0.475583	-0.0906011	-0.860564	0.0206366	0.220715			ENSG00000102038	SMARCA1	protein_coding	0.432253	0.738522	0.125984	0.0258305	0.568535			ENSG00000175582	RAB6A	protein_coding	-0.319795	-0.0714816	-0.568108	0.0208218	0.406317			ENSG00000176809	LRRC37A3	protein_coding	-0.329233	0.329851	-0.988317	0.0201115	0.228371
ENSG00000183864	TOB2	protein_coding	-0.642231	0.188935	-1.4734	0.0136326	0.193638			ENSG00000154122	ANKH	protein_coding	0.406975	0.690121	0.123829	0.0208583	0.22263			ENSG00000170917	NUDT6	protein_coding	0.156567	0.271712	0.0414218	0.0258007	0.568535			ENSG00000224363	FP700111.1	lncRNA	-1.09741	0.0428089	-2.23763	0.0208618	0.406317			ENSG00000067715	SYT1	protein_coding	-0.447869	0.080268	-0.976007	0.0203785	0.22933
ENSG00000029725	RABEP1	protein_coding	0.262623	0.447007	0.0782401	0.0137525	0.194548			ENSG00000120798	NR2C1	protein_coding	0.151868	0.264458	0.0392775	0.0210092	0.223784			ENSG00000075223	SEMA3C	protein_coding	0.34752	0.785534	-0.0904946	0.0259912	0.569574			ENSG00000250878	METTL21EP	transcribed_unprocessed_pseudogene	0.104095	0.186701	0.0214884	0.0208253	0.406317			ENSG00000163703	CRELD1	protein_coding	-0.22249	-0.0326754	-0.412305	0.0202633	0.22933
ENSG00000167969	ECI1	protein_coding	0.184599	0.308286	0.0609112	0.0137295	0.194548			ENSG00000118705	RPN2	protein_coding	-0.249072	-0.0887329	-0.409411	0.021085	0.224135			ENSG00000135315	CEP162	protein_coding	0.415939	0.796863	0.0350162	0.0260362	0.569574			ENSG00000118496	FBXO30	protein_coding	0.238537	0.420628	0.0564453	0.021037	0.40724			ENSG00000175354	PTPN2	protein_coding	0.191953	0.32765	0.0562552	0.0203733	0.22933
ENSG00000111670	GNPTAB	protein_coding	-0.233916	-0.0868905	-0.380941	0.0137835	0.19459			ENSG00000069329	VPS35	protein_coding	-0.228199	-0.0393442	-0.417054	0.0212878	0.225832			ENSG00000237187	NR2F1-AS1	lncRNA	0.436464	0.779484	0.0934436	0.0259471	0.569574			ENSG00000140015	KCNH5	protein_coding	0.34608	0.580488	0.111673	0.0209529	0.40724			ENSG00000233393	AP000688.2	lncRNA	-0.204588	0.0398653	-0.449041	0.0203222	0.22933
ENSG00000168924	LETM1	protein_coding	-0.254625	0.0355637	-0.544814	0.0138949	0.19537			ENSG00000145332	KLHL8	protein_coding	0.0936692	0.279522	-0.0921838	0.0214575	0.227171			ENSG00000115194	SLC30A3	protein_coding	-0.473512	-0.136895	-0.810128	0.0262338	0.572735			ENSG00000250842	AC137770.1	lncRNA	0.133407	0.412653	-0.145839	0.0210134	0.40724			ENSG00000065534	MYLK	protein_coding	-0.259808	-0.0700578	-0.449558	0.0204564	0.229741
ENSG00000196312	MFSD14C	protein_coding	0.256048	0.432385	0.0797108	0.0138816	0.19537			ENSG00000116679	IVNS1ABP	protein_coding	0.395212	0.697655	0.0927697	0.0218461	0.22851			ENSG00000089169	RPH3A	protein_coding	-0.715376	-0.212619	-1.21813	0.0263112	0.572852			ENSG00000107560	RAB11FIP2	protein_coding	0.291084	0.488413	0.0937551	0.0213379	0.410993			ENSG00000126773	PCNX4	protein_coding	0.198851	0.350657	0.0470448	0.0205874	0.230745
ENSG00000078177	N4BP2	protein_coding	0.173186	0.292981	0.0533916	0.0140106	0.196204			ENSG00000143891	GALM	protein_coding	0.205003	0.353779	0.0562273	0.0217295	0.22851			ENSG00000163913	IFT122	protein_coding	-0.331815	-0.100015	-0.563615	0.0263453	0.572852			ENSG00000115548	KDM3A	protein_coding	-0.199687	-0.0468864	-0.352487	0.0213049	0.410993			ENSG00000135945	REV1	protein_coding	0.201808	0.34963	0.0539873	0.0207003	0.231543
ENSG00000160299	PCNT	protein_coding	0.193674	0.340355	0.046993	0.0139885	0.196204			ENSG00000153046	CDYL	protein_coding	-0.439004	0.0234799	-0.901487	0.0217975	0.22851			ENSG00000141759	TXNL4A	protein_coding	-0.344333	-0.0985742	-0.590093	0.0265361	0.575839			ENSG00000154832	CXXC1	protein_coding	0.227113	0.39918	0.055046	0.0214382	0.410993			ENSG00000100567	PSMA3	protein_coding	-0.169734	-0.0516899	-0.287778	0.0207445	0.23157
ENSG00000008086	CDKL5	protein_coding	0.383355	0.63425	0.13246	0.0142192	0.19675			ENSG00000159399	HK2	protein_coding	0.0877917	0.606882	-0.431299	0.0218323	0.22851			ENSG00000082068	WDR70	protein_coding	0.266109	0.580562	-0.0483445	0.0266111	0.576307			ENSG00000169239	CA5B	protein_coding	-0.291859	-0.0117096	-0.572009	0.0214031	0.410993			ENSG00000130338	TULP4	protein_coding	0.385872	0.674455	0.0972895	0.0208488	0.232267
ENSG00000105605	CACNG7	protein_coding	0.195005	0.336897	0.053113	0.0141878	0.19675			ENSG00000162402	USP24	protein_coding	0.457067	0.881408	0.0327264	0.0217742	0.22851			ENSG00000100320	RBFOX2	protein_coding	-0.0214125	0.120298	-0.163123	0.0266833	0.576712			ENSG00000197892	KIF13B	protein_coding	-0.160704	0.0800542	-0.401462	0.0214457	0.410993			ENSG00000142784	WDTC1	protein_coding	0.112926	0.198129	0.0277227	0.020906	0.232408
ENSG00000105835	NAMPT	protein_coding	-0.189849	0.0480258	-0.427725	0.0141422	0.19675			ENSG00000197372	ZNF675	protein_coding	0.0982846	0.193068	0.00350078	0.0218453	0.22851			ENSG00000109606	DHX15	protein_coding	0.262546	0.45062	0.0744714	0.0268263	0.57708			ENSG00000091138	SLC26A3	protein_coding	-1.70115	0.068294	-3.4706	0.0215689	0.412527			ENSG00000243701	DUBR	lncRNA	-0.577005	0.0625472	-1.21656	0.0209452	0.232408
ENSG00000136267	DGKB	protein_coding	0.785591	1.49663	0.0745531	0.0141556	0.19675			ENSG00000105122	RASAL3	protein_coding	0.464447	0.806854	0.122039	0.0219835	0.228695			ENSG00000136636	KCTD3	protein_coding	0.335693	0.5899	0.0814858	0.0269143	0.57708			ENSG00000164300	SERINC5	protein_coding	-0.360912	-0.0365726	-0.685251	0.0216359	0.412983			ENSG00000131269	ABCB7	protein_coding	0.192946	0.334321	0.05157	0.0210615	0.233232
ENSG00000154001	PPP2R5E	protein_coding	0.224932	0.385631	0.0642341	0.0141783	0.19675			ENSG00000136238	RAC1	protein_coding	-0.417616	-0.107292	-0.72794	0.0219256	0.228695			ENSG00000146352	CLVS2	protein_coding	0.366998	0.631253	0.102742	0.0268157	0.57708			ENSG00000148985	PGAP2	protein_coding	-0.358914	-0.116788	-0.60104	0.0217166	0.413696			ENSG00000084070	SMAP2	protein_coding	-0.0792946	0.0109536	-0.169543	0.0211996	0.233936
ENSG00000196504	PRPF40A	protein_coding	0.457834	0.759522	0.156145	0.0142162	0.19675			ENSG00000151491	EPS8	protein_coding	0.154011	0.744368	-0.436347	0.0220231	0.228695			ENSG00000273018	FAM106A	lncRNA	0.355383	0.966173	-0.255408	0.0268734	0.57708			ENSG00000109667	SLC2A9	protein_coding	-0.00449059	0.272568	-0.281549	0.0219295	0.416095			ENSG00000152578	GRIA4	protein_coding	0.530251	1.27008	-0.209579	0.0212436	0.233936
ENSG00000012232	EXTL3	protein_coding	0.150014	0.249706	0.0503224	0.0142958	0.197419			ENSG00000159202	UBE2Z	protein_coding	-0.14505	-0.0396046	-0.250495	0.0220411	0.228695			ENSG00000109171	SLAIN2	protein_coding	0.26111	0.464516	0.0577046	0.0271325	0.579161			ENSG00000174939	ASPHD1	protein_coding	-0.196141	-0.0525661	-0.339716	0.0219136	0.416095			ENSG00000166266	CUL5	protein_coding	-0.173345	-0.048405	-0.298286	0.0212516	0.233936
ENSG00000040731	CDH10	protein_coding	-0.703485	0.0749676	-1.48194	0.014449	0.198532			ENSG00000177885	GRB2	protein_coding	-0.604704	0.0255378	-1.23494	0.0220824	0.228695			ENSG00000228696	ARL17B	protein_coding	-1.82636	-0.0452634	-3.60747	0.0271725	0.579161			ENSG00000039560	RAI14	protein_coding	-0.148796	-0.0506166	-0.246975	0.0220244	0.417068			ENSG00000120438	TCP1	protein_coding	-0.281754	0.0201131	-0.583622	0.021465	0.235513
ENSG00000079459	FDFT1	protein_coding	0.453725	0.752039	0.155412	0.0144842	0.198532			ENSG00000059804	SLC2A3	protein_coding	-0.462539	0.0516141	-0.976693	0.0221396	0.228834			ENSG00000258526	AL049828.1	lncRNA	0.273169	1.25502	-0.708684	0.0270785	0.579161			ENSG00000107611	CUBN	protein_coding	0.27236	0.466875	0.0778438	0.0220906	0.417494			ENSG00000157851	DPYSL5	protein_coding	0.881486	1.50872	0.254256	0.0215221	0.235513
ENSG00000100077	GRK3	protein_coding	0.523997	0.912817	0.135176	0.014504	0.198532			ENSG00000163812	ZDHHC3	protein_coding	0.184918	0.327837	0.0419993	0.0222455	0.229023			ENSG00000105552	BCAT2	protein_coding	0.290127	0.509926	0.0703287	0.0272304	0.57925			ENSG00000128654	MTX2	protein_coding	0.403932	0.772935	0.0349283	0.0223623	0.417603			ENSG00000173744	AGFG1	protein_coding	0.223889	0.373355	0.0744238	0.0215202	0.235513
ENSG00000126217	MCF2L	protein_coding	-0.278765	-0.0316071	-0.525922	0.0144665	0.198532			ENSG00000229127	AC007038.1	lncRNA	0.231946	0.399961	0.0639311	0.0222027	0.229023			ENSG00000135365	PHF21A	protein_coding	0.236719	0.492261	-0.0188232	0.0274353	0.581504			ENSG00000135829	DHX9	protein_coding	0.309983	0.528286	0.0916795	0.0223299	0.417603			ENSG00000143614	GATAD2B	protein_coding	0.398138	0.692021	0.104255	0.021776	0.23736
ENSG00000157617	C2CD2	protein_coding	0.638433	1.13127	0.145596	0.0145191	0.198532			ENSG00000119912	IDE	protein_coding	0.206084	0.351527	0.0606414	0.02249	0.230633			ENSG00000159023	EPB41	protein_coding	0.538758	0.982517	0.0949994	0.0274442	0.581504			ENSG00000164118	CEP44	protein_coding	0.188257	0.332421	0.0440941	0.022402	0.417603			ENSG00000215158	AC138409.2	transcribed_unprocessed_pseudogene	-0.359218	-0.0622663	-0.656169	0.0217766	0.23736
ENSG00000137449	CPEB2	protein_coding	0.709473	1.19266	0.226288	0.014549	0.198551			ENSG00000168461	RAB31	protein_coding	-0.605787	-0.00318833	-1.20839	0.0224574	0.230633			ENSG00000030582	GRN	protein_coding	0.16353	0.302929	0.0241301	0.0277166	0.582403			ENSG00000173757	STAT5B	protein_coding	-0.168515	0.0689081	-0.405939	0.0223306	0.417603			ENSG00000196517	SLC6A9	protein_coding	0.308107	0.535204	0.0810089	0.0220286	0.239636
ENSG00000173065	FAM222B	protein_coding	0.384506	0.635001	0.134012	0.0146696	0.199589			ENSG00000103187	COTL1	protein_coding	-0.51327	-0.125816	-0.900723	0.0227805	0.232538			ENSG00000068745	IP6K2	protein_coding	0.388146	0.67704	0.0992527	0.0277679	0.582403			ENSG00000182022	CHST15	protein_coding	-0.416055	-0.103247	-0.728864	0.0223828	0.417603			ENSG00000104093	DMXL2	protein_coding	-0.178221	-0.0573402	-0.299101	0.022129	0.240257
ENSG00000231925	TAPBP	protein_coding	0.49057	0.816161	0.164979	0.0146824	0.199589			ENSG00000164574	GALNT10	protein_coding	0.388028	0.868963	-0.0929073	0.0227472	0.232538			ENSG00000113441	LNPEP	protein_coding	0.441366	0.759396	0.123335	0.0278655	0.582403			ENSG00000197724	PHF2	protein_coding	-0.24398	-0.0360829	-0.451876	0.0222126	0.417603			ENSG00000142949	PTPRF	protein_coding	-0.398531	-0.0894593	-0.707602	0.0223569	0.241463
ENSG00000103528	SYT17	protein_coding	0.750248	1.27299	0.227508	0.0148846	0.20155			ENSG00000171766	GATM	protein_coding	-0.496986	0.240618	-1.23459	0.0228092	0.232538			ENSG00000113749	HRH2	protein_coding	-0.567412	-0.152998	-0.981825	0.027689	0.582403			ENSG00000198046	ZNF667	protein_coding	-0.373737	-0.0903401	-0.657133	0.0223422	0.417603			ENSG00000182208	MOB2	protein_coding	0.243576	0.425343	0.0618088	0.0222922	0.241463
ENSG00000134982	APC	protein_coding	-0.247414	-0.00516892	-0.489659	0.0148641	0.20155			ENSG00000042317	SPATA7	protein_coding	0.0747293	0.169402	-0.0199438	0.0232891	0.233367			ENSG00000114812	VIPR1	protein_coding	-0.428852	-0.0715561	-0.786148	0.0279726	0.582403			ENSG00000082701	GSK3B	protein_coding	0.237456	0.406831	0.0680806	0.022548	0.419507			ENSG00000184156	KCNQ3	protein_coding	-0.100355	0.0480905	-0.248801	0.0223706	0.241463
ENSG00000008277	ADAM22	protein_coding	0.274277	0.46219	0.0863636	0.014927	0.201732			ENSG00000067900	ROCK1	protein_coding	0.4173	0.718333	0.116266	0.0230498	0.233367			ENSG00000145782	ATG12	protein_coding	0.348497	0.60462	0.0923742	0.027938	0.582403			ENSG00000285955	BX842242.1	lncRNA	0.168745	0.382592	-0.0451018	0.0226632	0.420832			ENSG00000137817	PARP6	protein_coding	-0.214417	-0.0507747	-0.37806	0.022492	0.242302
ENSG00000049540	ELN	protein_coding	0.355148	0.607379	0.102916	0.0149662	0.20187			ENSG00000082898	XPO1	protein_coding	-0.500724	0.0857118	-1.08716	0.0230793	0.233367			ENSG00000153015	CWC27	protein_coding	0.316204	0.663019	-0.0306098	0.0278613	0.582403			ENSG00000173988	LRRC63	protein_coding	0.162003	0.378647	-0.0546424	0.02289	0.42422			ENSG00000013293	SLC7A14	protein_coding	-0.297141	0.0247545	-0.619037	0.0226226	0.242767
ENSG00000040933	INPP4A	protein_coding	0.354672	0.587339	0.122006	0.0150373	0.202436			ENSG00000113719	ERGIC1	protein_coding	0.391917	0.675258	0.108577	0.0230898	0.233367			ENSG00000179841	AKAP5	protein_coding	-0.380223	-0.098373	-0.662072	0.0277427	0.582403			ENSG00000139324	TMTC3	protein_coding	0.304387	0.545192	0.0635831	0.0229508	0.424524			ENSG00000136867	SLC31A2	protein_coding	-0.468106	-0.102323	-0.833889	0.0226071	0.242767
ENSG00000116406	EDEM3	protein_coding	-0.339526	-0.0230886	-0.655963	0.0151521	0.203196			ENSG00000130638	ATXN10	protein_coding	-0.23705	0.166879	-0.640979	0.0233367	0.233367			ENSG00000285454	AC111006.1	lncRNA	-0.201712	-0.0219368	-0.381487	0.0278666	0.582403			ENSG00000100997	ABHD12	protein_coding	-0.191384	0.0208326	-0.403601	0.023153	0.426322			ENSG00000100181	TPTEP1	transcribed_unprocessed_pseudogene	0.33797	0.58024	0.0956996	0.0227746	0.243728
ENSG00000203705	TATDN3	protein_coding	-0.140107	-0.0419873	-0.238227	0.0151353	0.203196			ENSG00000139826	ABHD13	protein_coding	0.159605	0.323314	-0.00410439	0.0233126	0.233367			ENSG00000163389	POGLUT1	protein_coding	0.292257	0.506095	0.0784187	0.0281121	0.584178			ENSG00000151233	GXYLT1	protein_coding	0.149592	0.257245	0.0419397	0.0231818	0.426322			ENSG00000137842	TMEM62	protein_coding	0.0985795	0.179105	0.0180537	0.0228118	0.243728
ENSG00000251396	LINC01301	lncRNA	-0.192667	0.401171	-0.786506	0.01526	0.204249			ENSG00000150636	CCDC102B	protein_coding	-0.120053	0.00416176	-0.244267	0.0231166	0.233367			ENSG00000065325	GLP2R	protein_coding	-0.0954934	0.094507	-0.285494	0.028903	0.588918			ENSG00000152380	FAM151B	protein_coding	0.347791	0.619753	0.07583	0.0231232	0.426322			ENSG00000226471	Z93930.2	lncRNA	-0.194248	0.0727468	-0.461242	0.022844	0.243728
ENSG00000158106	RHPN1	protein_coding	0.794619	1.35952	0.229716	0.0153064	0.204477			ENSG00000177200	CHD9	protein_coding	-0.35013	-0.053148	-0.647113	0.0232435	0.233367			ENSG00000067208	EVI5	protein_coding	0.291972	0.535853	0.048092	0.0296943	0.588918			ENSG00000215256	DHRS4-AS1	lncRNA	-0.100625	-0.0102897	-0.190961	0.0233715	0.428986			ENSG00000059588	TARBP1	protein_coding	-0.193576	-0.00924741	-0.377905	0.0233185	0.244623
ENSG00000089472	HEPH	protein_coding	0.411583	0.693506	0.12966	0.0153435	0.20458			ENSG00000180448	ARHGAP45	protein_coding	0.543101	0.937082	0.149121	0.0230766	0.233367			ENSG00000068878	PSME4	protein_coding	-0.434659	-0.11378	-0.755539	0.0297322	0.588918			ENSG00000138346	DNA2	protein_coding	0.328375	0.56149	0.0952598	0.0234862	0.430266			ENSG00000121897	LIAS	protein_coding	-0.221212	-0.0620138	-0.38041	0.0232161	0.244623
ENSG00000083828	ZNF586	protein_coding	0.436315	0.72812	0.14451	0.0153898	0.204778			ENSG00000214135	AC132008.2	transcribed_unprocessed_pseudogene	0.171558	0.331214	0.0119023	0.0232037	0.233367			ENSG00000076067	RBMS2	protein_coding	-0.102326	-0.0250608	-0.179592	0.0303533	0.588918			ENSG00000154188	ANGPT1	protein_coding	0.419499	0.752758	0.0862395	0.023545	0.430517			ENSG00000131966	ACTR10	protein_coding	-0.108099	0.00112872	-0.217326	0.0231788	0.244623
ENSG00000144406	UNC80	protein_coding	-0.508052	-0.156569	-0.859535	0.0154172	0.204778			ENSG00000100311	PDGFB	protein_coding	0.265819	0.487263	0.0443745	0.0235138	0.233797			ENSG00000082213	C5orf22	protein_coding	0.09726	0.170618	0.0239017	0.0289523	0.588918			ENSG00000224613	AC095032.1	lncRNA	0.145866	0.252434	0.0392981	0.0236886	0.432317			ENSG00000144909	OSBPL11	protein_coding	0.0826703	0.149535	0.0158056	0.0232365	0.244623
ENSG00000075151	EIF4G3	protein_coding	0.586515	0.96967	0.20336	0.015457	0.204916			ENSG00000138380	CARF	protein_coding	0.229963	0.384496	0.0754301	0.0234579	0.233797			ENSG00000091138	SLC26A3	protein_coding	-1.62329	0.162335	-3.40891	0.0293492	0.588918			ENSG00000084072	PPIE	protein_coding	-0.23507	-0.0870905	-0.38305	0.0238557	0.432888			ENSG00000153815	CMIP	protein_coding	-0.191128	-0.0221966	-0.36006	0.0230699	0.244623
ENSG00000171530	TBCA	protein_coding	-0.293536	-0.0191345	-0.567937	0.0155015	0.205115			ENSG00000157601	MX1	protein_coding	-0.226677	0.0209808	-0.474335	0.0234695	0.233797			ENSG00000100711	ZFYVE21	protein_coding	-0.386319	-0.10228	-0.670357	0.0299104	0.588918			ENSG00000106479	ZNF862	protein_coding	0.296095	0.504015	0.0881745	0.0238167	0.432888			ENSG00000155008	APOOL	protein_coding	-0.114486	-0.030359	-0.198612	0.0231659	0.244623
ENSG00000178951	ZBTB7A	protein_coding	0.570988	0.956521	0.185454	0.015582	0.205788			ENSG00000174738	NR1D2	protein_coding	0.260179	0.459413	0.0609453	0.0236713	0.234916			ENSG00000103653	CSK	protein_coding	0.15616	0.279883	0.032437	0.029481	0.588918			ENSG00000113360	DROSHA	protein_coding	0.279084	0.474187	0.0839806	0.0238552	0.432888			ENSG00000158201	ABHD3	protein_coding	-0.414536	0.157873	-0.986946	0.023205	0.244623
ENSG00000180370	PAK2	protein_coding	0.178873	0.303255	0.0544911	0.0156345	0.206091			ENSG00000163960	UBXN7	protein_coding	0.248475	0.429787	0.0671636	0.0238496	0.236238			ENSG00000104723	TUSC3	protein_coding	0.297248	0.580109	0.0143879	0.0288149	0.588918			ENSG00000179988	PSTK	protein_coding	0.215643	0.362069	0.0692164	0.0239311	0.432972			ENSG00000167004	PDIA3	protein_coding	-0.289188	-0.0586023	-0.519773	0.0232563	0.244623
ENSG00000123130	ACOT9	protein_coding	0.19052	0.32021	0.0608297	0.0156856	0.206374			ENSG00000064012	CASP8	protein_coding	0.460919	0.844001	0.0778382	0.0241529	0.2377			ENSG00000111696	NT5DC3	protein_coding	-0.401046	-0.0687712	-0.73332	0.029093	0.588918			ENSG00000227036	LINC00511	lncRNA	-0.234446	0.0181672	-0.48706	0.0239508	0.432972			ENSG00000265972	TXNIP	protein_coding	-0.717949	-0.0696911	-1.36621	0.0233247	0.244623
ENSG00000166669	ATF7IP2	protein_coding	-0.352669	-0.0894577	-0.61588	0.0157264	0.20652			ENSG00000092439	TRPM7	protein_coding	0.457961	0.780954	0.134968	0.0241695	0.2377			ENSG00000115233	PSMD14	protein_coding	0.302023	0.530856	0.0731898	0.0301482	0.588918			ENSG00000253893	FAM85B	lncRNA	-1.03479	0.00727564	-2.07685	0.0239996	0.433035			ENSG00000095397	WHRN	protein_coding	-0.478318	-7.41727e-05	-0.956561	0.023512	0.246122
ENSG00000170558	CDH2	protein_coding	0.737934	1.24033	0.235535	0.0157636	0.206619			ENSG00000112406	HECA	protein_coding	0.328113	0.561151	0.0950756	0.0241059	0.2377			ENSG00000118496	FBXO30	protein_coding	0.132501	0.237545	0.0274574	0.0290252	0.588918			ENSG00000125266	EFNB2	protein_coding	-0.125711	0.0778512	-0.329273	0.024052	0.433163			ENSG00000173692	PSMD1	protein_coding	0.148109	0.255154	0.0410647	0.0235683	0.246246
ENSG00000050165	DKK3	protein_coding	1.09985	1.88349	0.316211	0.0159807	0.208292			ENSG00000160216	AGPAT3	protein_coding	-0.286655	-0.0694414	-0.503868	0.0241791	0.2377			ENSG00000120784	ZFP30	protein_coding	0.251248	0.439563	0.062932	0.0303308	0.588918			ENSG00000049860	HEXB	protein_coding	-0.206832	-0.0735833	-0.340082	0.0242087	0.433205			ENSG00000187672	ERC2	protein_coding	-0.395512	0.00883344	-0.799858	0.02364	0.246532
ENSG00000104447	TRPS1	protein_coding	0.426993	0.720949	0.133037	0.0159662	0.208292			ENSG00000163125	RPRD2	protein_coding	0.276371	0.464974	0.0877692	0.0243622	0.23825			ENSG00000129250	KIF1C	protein_coding	-0.26973	-0.0760598	-0.463399	0.0295872	0.588918			ENSG00000151276	MAGI1	protein_coding	0.143333	0.244843	0.0418221	0.0242115	0.433205			ENSG00000170315	UBB	protein_coding	-0.810079	-0.0573432	-1.56281	0.0237741	0.247111
ENSG00000166598	HSP90B1	protein_coding	-0.400042	-0.0346824	-0.765402	0.0159888	0.208292			ENSG00000186522	SEPTIN10	protein_coding	0.17698	0.310243	0.0437162	0.0243366	0.23825			ENSG00000135709	KIAA0513	protein_coding	-0.435654	-0.0998106	-0.771497	0.0295534	0.588918			ENSG00000159256	MORC3	protein_coding	0.285388	0.485618	0.0851592	0.0242356	0.433205			ENSG00000196220	SRGAP3	protein_coding	-0.336035	0.0065495	-0.67862	0.0237847	0.247111
ENSG00000234127	TRIM26	protein_coding	-0.41003	-0.0458317	-0.774229	0.016011	0.208292			ENSG00000198862	LTN1	protein_coding	0.210066	0.382058	0.0380741	0.0243957	0.23825			ENSG00000138696	BMPR1B	protein_coding	-0.303285	-0.070751	-0.53582	0.0301739	0.588918			ENSG00000168309	FAM107A	protein_coding	-0.366287	-0.0379647	-0.69461	0.0242013	0.433205			ENSG00000135040	NAA35	protein_coding	0.128825	0.256787	0.000863344	0.0239598	0.248002
ENSG00000113013	HSPA9	protein_coding	-0.545233	0.107354	-1.19782	0.01615	0.208659			ENSG00000272602	ZNF595	protein_coding	0.145724	0.256557	0.034891	0.0244172	0.23825			ENSG00000143669	LYST	protein_coding	0.185759	0.334291	0.0372261	0.0300331	0.588918			ENSG00000165097	KDM1B	protein_coding	-0.101165	-0.0274919	-0.174838	0.0244659	0.436167			ENSG00000226864	ATE1-AS1	transcribed_unitary_pseudogene	0.5961	1.13192	0.0602782	0.0239274	0.248002
ENSG00000115825	PRKD3	protein_coding	0.22588	0.3822	0.0695606	0.0161846	0.208659			ENSG00000064419	TNPO3	protein_coding	-0.20317	-0.0399841	-0.366356	0.0245797	0.239024			ENSG00000145012	LPP	protein_coding	-1.11515	-0.125542	-2.10475	0.0292764	0.588918			ENSG00000273492	AP000229.1	lncRNA	0.251535	0.436279	0.0667913	0.0244925	0.436167			ENSG00000055211	GINM1	protein_coding	0.388767	0.663871	0.113663	0.0240826	0.248395
ENSG00000119707	RBM25	protein_coding	-0.708469	-0.0747374	-1.3422	0.0161043	0.208659			ENSG00000100100	PIK3IP1	protein_coding	0.408434	0.70865	0.108217	0.024588	0.239024			ENSG00000152413	HOMER1	protein_coding	-0.279472	-0.0581968	-0.500747	0.0297425	0.588918			ENSG00000129990	SYT5	protein_coding	-0.223067	-0.0363146	-0.409819	0.0246006	0.436466			ENSG00000186952	TMEM232	protein_coding	-0.172757	0.0169029	-0.362417	0.0240873	0.248395
ENSG00000131473	ACLY	protein_coding	-0.13738	-0.0383309	-0.23643	0.016189	0.208659			ENSG00000132694	ARHGEF11	protein_coding	-0.211732	0.0397237	-0.463188	0.0248988	0.241597			ENSG00000154240	CEP112	protein_coding	0.552275	1.21751	-0.112963	0.028439	0.588918			ENSG00000167281	RBFOX3	protein_coding	-0.336341	0.0639057	-0.736588	0.0245734	0.436466			ENSG00000065883	CDK13	protein_coding	0.271196	0.46032	0.0820726	0.0246319	0.248631
ENSG00000181751	C5orf30	protein_coding	0.132016	0.224753	0.039278	0.0161085	0.208659			ENSG00000130844	ZNF331	protein_coding	0.189384	0.325166	0.0536019	0.0250364	0.242098			ENSG00000163126	ANKRD23	protein_coding	0.251677	0.584394	-0.0810389	0.0287988	0.588918			ENSG00000236816	ANKRD20A7P	transcribed_unprocessed_pseudogene	0.699488	1.25619	0.14279	0.0246508	0.436547			ENSG00000100227	POLDIP3	protein_coding	0.258423	0.44271	0.074135	0.0243558	0.248631
ENSG00000109919	MTCH2	protein_coding	0.312016	0.523002	0.101029	0.0162511	0.208851			ENSG00000136104	RNASEH2B	protein_coding	0.285654	0.511959	0.0593483	0.025043	0.242098			ENSG00000165526	RPUSD4	protein_coding	0.097796	0.171981	0.0236107	0.0303605	0.588918			ENSG00000065621	GSTO2	protein_coding	0.370125	0.628471	0.111778	0.0249483	0.436924			ENSG00000105953	OGDH	protein_coding	0.172516	0.294337	0.0506958	0.0246027	0.248631
ENSG00000111907	TPD52L1	protein_coding	0.46915	0.798081	0.140219	0.0162639	0.208851			ENSG00000141452	RMC1	protein_coding	0.13961	0.225704	0.0535155	0.0251092	0.242183			ENSG00000166068	SPRED1	protein_coding	-0.452111	-0.0977429	-0.806479	0.0287917	0.588918			ENSG00000114126	TFDP2	protein_coding	0.258523	0.481577	0.0354679	0.0248841	0.436924			ENSG00000117020	AKT3	protein_coding	0.574594	1.14734	0.00184738	0.0242027	0.248631
ENSG00000068383	INPP5A	protein_coding	-0.268009	0.0309082	-0.566926	0.0164436	0.210399			ENSG00000151883	PARP8	protein_coding	0.267938	0.960745	-0.42487	0.0251444	0.242183			ENSG00000173153	ESRRA	protein_coding	-0.18677	-0.0537199	-0.319819	0.0287742	0.588918			ENSG00000138594	TMOD3	protein_coding	0.150537	0.260279	0.0407955	0.0248242	0.436924			ENSG00000146416	AIG1	protein_coding	-0.435804	-0.104352	-0.767255	0.024648	0.248631
ENSG00000196323	ZBTB44	protein_coding	0.287635	0.488684	0.0865865	0.016445	0.210399			ENSG00000173757	STAT5B	protein_coding	-0.209108	-0.0387257	-0.379491	0.0254393	0.244573			ENSG00000181827	RFX7	protein_coding	0.337697	0.661298	0.0140952	0.0294401	0.588918			ENSG00000138670	RASGEF1B	protein_coding	-1.58539	0.0537779	-3.22456	0.025005	0.436924			ENSG00000164221	CCDC112	protein_coding	-0.0851511	0.025644	-0.195946	0.024302	0.248631
ENSG00000006071	ABCC8	protein_coding	-0.386346	-0.119304	-0.653389	0.0165975	0.211453			ENSG00000117115	PADI2	protein_coding	1.19815	2.06009	0.336208	0.0256916	0.244964			ENSG00000183018	SPNS2	protein_coding	-0.468653	-0.132895	-0.80441	0.0300309	0.588918			ENSG00000139117	CPNE8	protein_coding	-0.28688	-0.00382492	-0.569936	0.0247251	0.436924			ENSG00000165115	KIF27	protein_coding	0.0931588	0.166143	0.0201742	0.0244453	0.248631
ENSG00000153207	AHCTF1	protein_coding	-0.274002	0.138007	-0.686011	0.0165869	0.211453			ENSG00000134283	PPHLN1	protein_coding	0.340912	0.578038	0.103785	0.0256492	0.244964			ENSG00000196396	PTPN1	protein_coding	-0.447579	-0.105237	-0.789921	0.0290218	0.588918			ENSG00000143641	GALNT2	protein_coding	-0.285573	-0.0305113	-0.540634	0.024983	0.436924			ENSG00000165359	INTS6L	protein_coding	0.173011	0.298594	0.0474287	0.0243353	0.248631
ENSG00000204227	RING1	protein_coding	0.326014	0.5615	0.0905283	0.0166185	0.211453			ENSG00000163138	PACRGL	protein_coding	0.163991	0.281734	0.0462482	0.0257142	0.244964			ENSG00000198046	ZNF667	protein_coding	-0.479592	-0.117112	-0.842072	0.0303591	0.588918			ENSG00000157064	NMNAT2	protein_coding	-0.168837	-0.0374928	-0.30018	0.0249828	0.436924			ENSG00000168785	TSPAN5	protein_coding	-0.508563	0.00237849	-1.0195	0.024411	0.248631
ENSG00000066422	ZBTB11	protein_coding	-0.154071	0.0211778	-0.329319	0.0168638	0.212246			ENSG00000163945	UVSSA	protein_coding	0.308832	0.537475	0.0801896	0.0256255	0.244964			ENSG00000198677	TTC37	protein_coding	0.290037	0.500286	0.0797884	0.0289346	0.588918			ENSG00000171530	TBCA	protein_coding	0.290724	0.498031	0.0834164	0.0250812	0.436924			ENSG00000183166	CALN1	protein_coding	-0.470253	-0.0473855	-0.893121	0.0245098	0.248631
ENSG00000068650	ATP11A	protein_coding	-0.282388	-0.00832315	-0.556454	0.0167624	0.212246			ENSG00000250125	LINC02232	lncRNA	-0.891733	-0.252883	-1.53058	0.0255796	0.244964			ENSG00000204389	HSPA1A	protein_coding	-0.51646	0.0748803	-1.1078	0.0302303	0.588918			ENSG00000203965	EFCAB7	protein_coding	0.288723	0.483198	0.0942485	0.0251261	0.436924			ENSG00000197223	C1D	protein_coding	-0.0545087	-3.55778e-05	-0.108982	0.0245791	0.248631
ENSG00000103671	TRIP4	protein_coding	0.131709	0.21919	0.0442275	0.0167153	0.212246			ENSG00000065491	TBC1D22B	protein_coding	-0.0300775	0.06525	-0.125405	0.0261772	0.24567			ENSG00000204740	MALRD1	protein_coding	-0.356424	-0.0454922	-0.667356	0.028458	0.588918			ENSG00000254226	LINC01933	lncRNA	0.160651	0.281592	0.0397096	0.025129	0.436924			ENSG00000276550	HERC2P2	transcribed_unprocessed_pseudogene	0.419424	0.718502	0.120345	0.0241977	0.248631
ENSG00000137177	KIF13A	protein_coding	0.743128	1.25551	0.230747	0.0167751	0.212246			ENSG00000096384	HSP90AB1	protein_coding	-0.878615	0.114853	-1.87208	0.0265207	0.24567			ENSG00000245685	FRG1-DT	lncRNA	0.393429	1.40748	-0.620619	0.0300366	0.588918			ENSG00000130844	ZNF331	protein_coding	-0.186051	-0.05046	-0.321642	0.0252819	0.438785			ENSG00000198919	DZIP3	protein_coding	-0.255317	-0.050204	-0.46043	0.0247537	0.249244
ENSG00000150995	ITPR1	protein_coding	0.250203	0.437176	0.0632293	0.0168479	0.212246			ENSG00000101337	TM9SF4	protein_coding	-0.221144	-0.0687303	-0.373557	0.025938	0.24567			ENSG00000245832	MIR4300HG	lncRNA	0.143815	0.315078	-0.0274489	0.0298129	0.588918			ENSG00000101977	MCF2	protein_coding	0.370949	0.642351	0.099546	0.0254471	0.439999			ENSG00000151693	ASAP2	protein_coding	-0.249709	0.0190524	-0.51847	0.0249366	0.250631
ENSG00000196628	TCF4	protein_coding	0.262933	0.442863	0.0830028	0.0168093	0.212246			ENSG00000122085	MTERF4	protein_coding	0.169466	0.297785	0.0411475	0.0261107	0.24567			ENSG00000250075	AC104806.2	lncRNA	0.359513	1.52608	-0.807056	0.0300305	0.588918			ENSG00000131368	MRPS25	protein_coding	-0.38917	-0.104723	-0.673617	0.0254737	0.439999			ENSG00000109787	KLF3	protein_coding	0.341038	0.585507	0.0965681	0.0250462	0.250883
ENSG00000108559	NUP88	protein_coding	0.14726	0.254224	0.0402955	0.0169895	0.213442			ENSG00000122779	TRIM24	protein_coding	0.080989	0.237056	-0.0750781	0.0263623	0.24567			ENSG00000251314	AC104123.1	lncRNA	0.0958263	0.679274	-0.487622	0.0302643	0.588918			ENSG00000148481	MINDY3	protein_coding	0.2509	0.417404	0.0843952	0.0254899	0.439999			ENSG00000213020	ZNF611	protein_coding	0.115183	0.219101	0.0112659	0.0250521	0.250883
ENSG00000089486	CDIP1	protein_coding	0.453504	0.759413	0.147595	0.0170229	0.213477			ENSG00000135049	AGTPBP1	protein_coding	-0.500393	0.101012	-1.1018	0.0265048	0.24567			ENSG00000257103	LSM14A	protein_coding	0.253361	0.50431	0.00241197	0.0294089	0.588918			ENSG00000103994	ZNF106	protein_coding	-0.372419	-0.0857613	-0.659077	0.0256431	0.441074			ENSG00000174306	ZHX3	protein_coding	0.536725	0.951365	0.122085	0.0251863	0.251773
ENSG00000196141	SPATS2L	protein_coding	-0.400181	0.216465	-1.01683	0.017055	0.213494			ENSG00000138434	ITPRID2	protein_coding	0.250687	0.420916	0.0804568	0.0264788	0.24567			ENSG00000257261	AC008014.1	lncRNA	-0.769357	-0.0589458	-1.47977	0.0300045	0.588918			ENSG00000279726	AC005609.5	lncRNA	0.126847	0.221605	0.0320889	0.0256444	0.441074			ENSG00000155506	LARP1	protein_coding	0.415938	0.710865	0.121011	0.0253072	0.252526
ENSG00000129521	EGLN3	protein_coding	0.961786	1.88381	0.0397638	0.0173082	0.215888			ENSG00000142937	RPS8	protein_coding	-0.50322	0.0962359	-1.10268	0.0262565	0.24567			ENSG00000155858	LSM11	protein_coding	0.241967	0.424278	0.0596556	0.0305486	0.589386			ENSG00000170638	TRABD	protein_coding	0.266844	0.470161	0.0635268	0.0257071	0.441358			ENSG00000088970	KIZ	protein_coding	-0.435373	0.0592398	-0.929987	0.0255762	0.254295
ENSG00000140740	UQCRC2	protein_coding	-0.431577	-0.0701343	-0.793021	0.0172863	0.215888			ENSG00000145675	PIK3R1	protein_coding	0.521942	0.896392	0.147493	0.0264461	0.24567			ENSG00000187772	LIN28B	protein_coding	-0.0057394	0.508137	-0.519616	0.0304479	0.589386			ENSG00000168003	SLC3A2	protein_coding	-0.145442	-0.0202677	-0.270617	0.0258794	0.443521			ENSG00000144381	HSPD1	protein_coding	-0.740907	0.0865845	-1.5684	0.0255505	0.254295
ENSG00000110723	EXPH5	protein_coding	0.379261	0.666098	0.0924248	0.0174229	0.216929			ENSG00000153561	RMND5A	protein_coding	0.100489	0.214644	-0.0136659	0.0265061	0.24567			ENSG00000246922	UBAP1L	protein_coding	0.408619	0.720671	0.0965662	0.0305186	0.589386			ENSG00000067646	ZFY	protein_coding	5.61883e-10	1.98679e-07	-1.97555e-07	0.0260615	0.444253			ENSG00000039319	ZFYVE16	protein_coding	-0.945768	-0.154046	-1.73749	0.0259378	0.254437
ENSG00000100906	NFKBIA	protein_coding	0.415266	0.710639	0.119893	0.0175758	0.218053			ENSG00000154277	UCHL1	protein_coding	-0.224259	0.00648463	-0.455003	0.0260594	0.24567			ENSG00000139131	YARS2	protein_coding	0.18866	0.330256	0.0470635	0.0306935	0.591124			ENSG00000160209	PDXK	protein_coding	-0.40815	-0.025481	-0.790818	0.0260545	0.444253			ENSG00000100354	TNRC6B	protein_coding	0.249072	0.425433	0.0727112	0.0259573	0.254437
ENSG00000141564	RPTOR	protein_coding	-0.16712	0.455756	-0.789995	0.0175724	0.218053			ENSG00000156030	ELMSAN1	protein_coding	0.227285	0.396581	0.0579886	0.0265442	0.24567			ENSG00000104047	DTWD1	protein_coding	0.456213	0.829903	0.0825228	0.0311611	0.59906			ENSG00000188211	NCR3LG1	protein_coding	-0.238424	-0.0710999	-0.405748	0.0259839	0.444253			ENSG00000110080	ST3GAL4	protein_coding	-0.0764251	0.329886	-0.482736	0.0256893	0.254437
ENSG00000106105	GARS	protein_coding	-0.282786	0.0997561	-0.665329	0.0177486	0.219414			ENSG00000162511	LAPTM5	protein_coding	0.894889	1.5835	0.206274	0.0265869	0.24567			ENSG00000134453	RBM17	protein_coding	0.434944	0.75507	0.114818	0.0312664	0.600014			ENSG00000118596	SLC16A7	protein_coding	0.337085	0.641618	0.0325517	0.0261763	0.445417			ENSG00000136813	ECPAS	protein_coding	0.309237	0.528127	0.0903459	0.0257477	0.254437
ENSG00000138835	RGS3	protein_coding	0.188862	0.320214	0.0575098	0.0177465	0.219414			ENSG00000163947	ARHGEF3	protein_coding	0.202737	0.353495	0.0519779	0.026187	0.24567			ENSG00000006468	ETV1	protein_coding	-0.446256	-0.114588	-0.777925	0.0315102	0.601361			ENSG00000103353	UBFD1	protein_coding	-0.161062	-0.0504261	-0.271698	0.0262906	0.446567			ENSG00000166173	LARP6	protein_coding	0.599953	1.05255	0.14736	0.0259449	0.254437
ENSG00000100979	PLTP	protein_coding	0.305485	0.51637	0.0946003	0.017857	0.219974			ENSG00000167107	ACSF2	protein_coding	0.162402	0.281831	0.0429728	0.0264194	0.24567			ENSG00000067646	ZFY	protein_coding	4.02182e-10	1.23104e-07	-1.223e-07	0.0314545	0.601361			ENSG00000136111	TBC1D4	protein_coding	0.433544	0.767309	0.0997784	0.0263733	0.447177			ENSG00000177595	PIDD1	protein_coding	0.433696	0.770638	0.0967535	0.0257782	0.254437
ENSG00000231312	MAP4K3-DT	lncRNA	-0.310586	-0.0358046	-0.585367	0.0178538	0.219974			ENSG00000180881	CAPS2	protein_coding	0.11719	0.285118	-0.0507374	0.025977	0.24567			ENSG00000136854	STXBP1	protein_coding	-0.156386	0.0809546	-0.393727	0.0314102	0.601361			ENSG00000114166	KAT2B	protein_coding	0.300899	0.539968	0.0618308	0.0269851	0.454328			ENSG00000225830	ERCC6	protein_coding	0.105737	0.183254	0.0282197	0.0258307	0.254437
ENSG00000242593	AC006148.1	lncRNA	0.548202	1.00382	0.0925827	0.0178916	0.22001			ENSG00000213585	VDAC1	protein_coding	-0.123494	0.0377239	-0.284712	0.0262998	0.24567			ENSG00000137513	NARS2	protein_coding	0.373559	0.894274	-0.147155	0.0315596	0.601361			ENSG00000130338	TULP4	protein_coding	-0.231684	-0.0589205	-0.404447	0.0269686	0.454328			ENSG00000231079	AC105402.3	lncRNA	0.375515	0.894175	-0.143144	0.0258226	0.254437
ENSG00000146830	GIGYF1	protein_coding	0.332439	0.563595	0.101283	0.0179341	0.220144			ENSG00000148200	NR6A1	protein_coding	0.337025	0.631035	0.0430141	0.0267582	0.246818			ENSG00000133985	TTC9	protein_coding	-0.176481	-0.0470824	-0.305879	0.0317538	0.603994			ENSG00000151151	IPMK	protein_coding	-0.214617	-0.0481163	-0.381118	0.0269206	0.454328			ENSG00000050130	JKAMP	protein_coding	-0.197414	-0.0478762	-0.346952	0.0262894	0.257237
ENSG00000081087	OSTM1	protein_coding	0.136273	0.22711	0.0454349	0.0180887	0.22165			ENSG00000144224	UBXN4	protein_coding	0.210822	0.362037	0.0596068	0.0268442	0.247175			ENSG00000187764	SEMA4D	protein_coding	-0.487062	-0.10065	-0.873474	0.0318161	0.604114			ENSG00000176593	AC008969.1	lncRNA	-0.343809	-0.0863985	-0.601219	0.0268444	0.454328			ENSG00000067369	TP53BP1	protein_coding	-0.21541	-0.0383717	-0.392449	0.0263645	0.257325
ENSG00000120992	LYPLA1	protein_coding	0.116497	0.207198	0.0257969	0.0181932	0.222111			ENSG00000112624	BICRAL	protein_coding	0.536494	0.917976	0.155012	0.026963	0.247397			ENSG00000076641	PAG1	protein_coding	0.228338	0.537003	-0.0803272	0.0320548	0.607577			ENSG00000182141	ZNF708	protein_coding	-0.236948	-0.0644282	-0.409468	0.0271705	0.456646			ENSG00000069849	ATP1B3	protein_coding	0.381893	0.697291	0.066496	0.0263911	0.257325
ENSG00000131051	RBM39	protein_coding	-0.43938	0.0771494	-0.955909	0.0182018	0.222111			ENSG00000115738	ID2	protein_coding	-0.0960613	0.235888	-0.428011	0.0269191	0.247397			ENSG00000140403	DNAJA4	protein_coding	-0.618694	-0.124973	-1.11242	0.0323204	0.611536			ENSG00000157216	SSBP3	protein_coding	-0.364144	-0.0472335	-0.681054	0.0272783	0.457654			ENSG00000100811	YY1	protein_coding	0.432797	0.737163	0.128431	0.0264632	0.257352
ENSG00000139631	CSAD	protein_coding	-0.384961	-0.125541	-0.64438	0.018222	0.222111			ENSG00000114127	XRN1	protein_coding	0.251705	0.471475	0.0319353	0.0270514	0.247774			ENSG00000133704	IPO8	protein_coding	0.269279	0.472629	0.065929	0.0325545	0.613812			ENSG00000012660	ELOVL5	protein_coding	-0.433613	0.085449	-0.952675	0.0277823	0.45949			ENSG00000133256	PDE6B	protein_coding	-0.313564	-0.0089206	-0.618207	0.0264867	0.257352
ENSG00000168259	DNAJC7	protein_coding	-0.477039	-0.0220016	-0.932076	0.0184076	0.223353			ENSG00000122482	ZNF644	protein_coding	0.369401	0.63001	0.108791	0.0271207	0.247974			ENSG00000136936	XPA	protein_coding	0.276653	0.486483	0.0668229	0.032525	0.613812			ENSG00000035928	RFC1	protein_coding	0.272084	0.461112	0.0830557	0.0275154	0.45949			ENSG00000152558	TMEM123	protein_coding	-0.372391	0.0691265	-0.813909	0.026579	0.257797
ENSG00000170581	STAT2	protein_coding	-0.409517	0.0101673	-0.829202	0.0183585	0.223353			ENSG00000115368	WDR75	protein_coding	0.141003	0.246513	0.0354925	0.0272013	0.248277			ENSG00000100578	KIAA0586	protein_coding	0.377768	0.696485	0.0590523	0.0326973	0.615428			ENSG00000050165	DKK3	protein_coding	-0.485736	-0.106524	-0.864948	0.0276629	0.45949			ENSG00000140740	UQCRC2	protein_coding	-0.214351	-0.0531873	-0.375515	0.0266848	0.257922
ENSG00000198721	ECI2	protein_coding	-0.20262	-0.0677877	-0.337452	0.0184202	0.223353			ENSG00000119801	YPEL5	protein_coding	0.177886	0.313671	0.0421013	0.0272615	0.248393			ENSG00000142949	PTPRF	protein_coding	-0.502211	-0.134363	-0.870059	0.0331529	0.622917			ENSG00000068724	TTC7A	protein_coding	-0.226803	-0.0674134	-0.386193	0.0277923	0.45949			ENSG00000149196	HIKESHI	protein_coding	-0.137308	-0.00562329	-0.268992	0.0266579	0.257922
ENSG00000143603	KCNN3	protein_coding	0.5319	0.892236	0.171564	0.0185337	0.224339			ENSG00000099783	HNRNPM	protein_coding	-0.222133	0.0203816	-0.464648	0.0274311	0.248596			ENSG00000144331	ZNF385B	protein_coding	0.643955	1.21297	0.074943	0.0337098	0.632278			ENSG00000176769	TCERG1L	protein_coding	-0.182713	0.167173	-0.532599	0.0275036	0.45949			ENSG00000133401	PDZD2	protein_coding	-0.581188	0.221672	-1.38405	0.0267973	0.258559
ENSG00000163902	RPN1	protein_coding	0.272986	0.459285	0.0866862	0.0185944	0.224682			ENSG00000114030	KPNA1	protein_coding	0.215373	0.405074	0.0256732	0.0275001	0.248596			ENSG00000157350	ST3GAL2	protein_coding	-0.424184	-0.113006	-0.735361	0.0339734	0.636116			ENSG00000196705	ZNF431	protein_coding	0.228251	0.40166	0.0548428	0.0275917	0.45949			ENSG00000060982	BCAT1	protein_coding	-0.209534	-0.0451581	-0.373909	0.0269955	0.258731
ENSG00000144381	HSPD1	protein_coding	-1.20284	-0.147263	-2.25842	0.0187274	0.225897			ENSG00000115827	DCAF17	protein_coding	0.1687	0.287402	0.0499976	0.0275086	0.248596			ENSG00000197122	SRC	protein_coding	-0.229755	-0.0590406	-0.400469	0.0340772	0.636955			ENSG00000196935	SRGAP1	protein_coding	-0.322606	-0.0598853	-0.585328	0.0278202	0.45949			ENSG00000101265	RASSF2	protein_coding	0.567686	1.02275	0.112625	0.026954	0.258731
ENSG00000008952	SEC62	protein_coding	-0.545299	-0.0881518	-1.00245	0.0187951	0.226322			ENSG00000156017	CARNMT1	protein_coding	0.167176	0.290427	0.0439248	0.0275013	0.248596			ENSG00000083168	KAT6A	protein_coding	0.213127	0.470021	-0.043768	0.0342163	0.637231			ENSG00000197147	LRRC8B	protein_coding	-0.303116	-0.0404176	-0.565814	0.0275489	0.45949			ENSG00000144306	SCRN3	protein_coding	-0.104122	-0.0191553	-0.189088	0.0270017	0.258731
ENSG00000147274	RBMX	protein_coding	-0.590874	-0.0916734	-1.09008	0.0188404	0.226475			ENSG00000197323	TRIM33	protein_coding	0.25053	0.435874	0.0651854	0.0275214	0.248596			ENSG00000101413	RPRD1B	protein_coding	-0.23539	-0.0622254	-0.408555	0.0342593	0.637231			ENSG00000255571	MIR9-3HG	lncRNA	-0.381549	-0.0891723	-0.673926	0.0277331	0.45949			ENSG00000144504	ANKMY1	protein_coding	0.208008	0.635906	-0.219891	0.0268931	0.258731
ENSG00000132321	IQCA1	protein_coding	-0.59677	0.0286543	-1.22219	0.0188868	0.226641			ENSG00000080845	DLGAP4	protein_coding	-0.138063	-0.0261073	-0.250019	0.0276095	0.248961			ENSG00000103018	CYB5B	protein_coding	0.257044	0.458292	0.0557951	0.0343283	0.637231			ENSG00000121766	ZCCHC17	protein_coding	-0.260599	-0.0746548	-0.446544	0.0279796	0.461325			ENSG00000148411	NACC2	protein_coding	0.341524	0.59001	0.0930383	0.0271149	0.259368
ENSG00000170075	GPR37L1	protein_coding	1.05751	1.9141	0.200918	0.0189651	0.22719			ENSG00000165259	HDX	protein_coding	-0.0663906	0.0338362	-0.166617	0.0276984	0.249334			ENSG00000156395	SORCS3	protein_coding	-0.555278	-0.142997	-0.967559	0.0343184	0.637231			ENSG00000154447	SH3RF1	protein_coding	-0.240856	-0.0508939	-0.430819	0.0280337	0.461372			ENSG00000146830	GIGYF1	protein_coding	0.221507	0.3977	0.0453132	0.0273	0.260689
ENSG00000100626	GALNT16	protein_coding	-0.299464	-0.0593446	-0.539583	0.0190663	0.228009			ENSG00000080298	RFX3	protein_coding	0.517796	1.09929	-0.0637031	0.0279918	0.249399			ENSG00000111731	C2CD5	protein_coding	0.229557	0.412806	0.0463077	0.0344309	0.638037			ENSG00000178662	CSRNP3	protein_coding	0.164671	0.285365	0.0439767	0.0280789	0.461372			ENSG00000128881	TTBK2	protein_coding	0.278311	0.475851	0.0807716	0.0274935	0.260854
ENSG00000255052	FAM66D	lncRNA	-0.958791	0.259447	-2.17703	0.0191371	0.228464			ENSG00000101336	HCK	protein_coding	-0.223374	0.539885	-0.986633	0.0279625	0.249399			ENSG00000198039	ZNF273	protein_coding	0.298277	0.676522	-0.0799677	0.0345321	0.638814			ENSG00000168032	ENTPD3	protein_coding	0.4347	0.742434	0.126966	0.0283257	0.463833			ENSG00000149089	APIP	protein_coding	-0.354667	-0.00269829	-0.706635	0.0275524	0.260854
ENSG00000131966	ACTR10	protein_coding	-0.205029	-0.0543557	-0.355702	0.0193304	0.230376			ENSG00000133246	PRAM1	protein_coding	1.0422	1.83331	0.251086	0.0279096	0.249399			ENSG00000127220	ABHD8	protein_coding	0.428886	0.867751	-0.00997939	0.0348099	0.642465			ENSG00000228262	LINC01320	lncRNA	-0.0121391	0.216291	-0.240569	0.0282967	0.463833			ENSG00000165246	NLGN4Y	protein_coding	-0.000285413	0.000213618	-0.000784445	0.0275511	0.260854
ENSG00000101236	RNF24	protein_coding	0.789263	1.37827	0.200257	0.0194124	0.230958			ENSG00000152208	GRID2	protein_coding	-1.41141	-0.379998	-2.44282	0.0279432	0.249399			ENSG00000156711	MAPK13	protein_coding	-0.182295	-0.0453342	-0.319257	0.0350273	0.642465			ENSG00000124831	LRRFIP1	protein_coding	-0.233848	-0.0340307	-0.433665	0.0283984	0.46423			ENSG00000198719	DLL1	protein_coding	0.247505	0.42791	0.0670993	0.0274584	0.260854
ENSG00000123143	PKN1	protein_coding	0.18631	0.316979	0.05564	0.0197303	0.233961			ENSG00000174197	MGA	protein_coding	0.200403	0.360878	0.0399277	0.0278709	0.249399			ENSG00000157306	ZFHX2-AS1	lncRNA	-0.292653	-0.0647302	-0.520576	0.0350024	0.642465			ENSG00000250312	ZNF718	protein_coding	0.331322	0.712389	-0.0497462	0.0284613	0.464463			ENSG00000206560	ANKRD28	protein_coding	0.455228	0.874223	0.0362326	0.0275302	0.260854
ENSG00000163485	ADORA1	protein_coding	0.331724	0.595424	0.0680248	0.0197321	0.233961			ENSG00000258733	LINC02328	lncRNA	0.291427	0.689781	-0.106927	0.0278913	0.249399			ENSG00000266573	AC018697.1	lncRNA	-0.185826	0.0142459	-0.385899	0.0349249	0.642465			ENSG00000139438	FAM222A	protein_coding	-0.13657	-0.0365383	-0.236603	0.0286966	0.46671			ENSG00000011523	CEP68	protein_coding	-0.137872	-0.0298984	-0.245845	0.027736	0.261699
ENSG00000126351	THRA	protein_coding	0.479272	0.810485	0.148058	0.0199554	0.234215			ENSG00000078674	PCM1	protein_coding	0.528276	0.903318	0.153234	0.0281169	0.250087			ENSG00000282022	AC006581.2	lncRNA	0.103824	0.525588	-0.317941	0.0349713	0.642465			ENSG00000250195	AC109927.1	lncRNA	0.390323	0.726115	0.0545308	0.0286509	0.46671			ENSG00000099956	SMARCB1	protein_coding	0.108667	0.193631	0.0237044	0.0277268	0.261699
ENSG00000131771	PPP1R1B	protein_coding	0.533426	0.927252	0.139599	0.0198308	0.234215			ENSG00000176485	PLAAT3	protein_coding	0.335872	0.586568	0.0851765	0.0282323	0.250687			ENSG00000155886	SLC24A2	protein_coding	0.343744	0.612519	0.0749698	0.0351273	0.643204			ENSG00000141519	CCDC40	protein_coding	-0.191004	-0.0581916	-0.323816	0.0287457	0.466716			ENSG00000128607	KLHDC10	protein_coding	-0.108115	-0.0175019	-0.198728	0.0277892	0.261756
ENSG00000143190	POU2F1	protein_coding	0.514561	0.863939	0.165183	0.0198578	0.234215			ENSG00000151743	AMN1	protein_coding	0.197495	0.344127	0.0508634	0.0282997	0.25086			ENSG00000151014	NOCT	protein_coding	-0.25361	-0.0621465	-0.445074	0.0351874	0.643214			ENSG00000137522	RNF121	protein_coding	-0.139836	-0.0494386	-0.230233	0.0288334	0.467346			ENSG00000101150	TPD52L2	protein_coding	-0.167893	-0.0374204	-0.298366	0.0279039	0.262391
ENSG00000155096	AZIN1	protein_coding	-0.243782	0.0120294	-0.499594	0.0197967	0.234215			ENSG00000185591	SP1	protein_coding	0.1694	0.316032	0.0227684	0.0283614	0.250982			ENSG00000138246	DNAJC13	protein_coding	0.235808	0.450034	0.0215815	0.0352565	0.643387			ENSG00000183092	BEGAIN	protein_coding	-0.243857	-0.0195586	-0.468155	0.0289331	0.468168			ENSG00000100784	RPS6KA5	protein_coding	0.390674	0.688318	0.0930294	0.0280926	0.263273
ENSG00000188158	NHS	protein_coding	0.192354	0.586027	-0.201318	0.0199289	0.234215			ENSG00000184992	BRI3BP	protein_coding	-0.121585	-0.0214551	-0.221714	0.0284164	0.251043			ENSG00000133816	MICAL2	protein_coding	-0.261585	-0.0484556	-0.474714	0.0354171	0.644435			ENSG00000136099	PCDH8	protein_coding	-0.328905	-0.0727583	-0.585052	0.029156	0.47069			ENSG00000151292	CSNK1G3	protein_coding	0.144749	0.248829	0.04067	0.0280882	0.263273
ENSG00000198478	SH3BGRL2	protein_coding	0.306069	0.517179	0.0949588	0.019911	0.234215			ENSG00000120254	MTHFD1L	protein_coding	0.441363	1.53782	-0.655092	0.0285545	0.251372			ENSG00000138794	CASP6	protein_coding	0.165487	0.30686	0.0241137	0.0354335	0.644435			ENSG00000175182	FAM131A	protein_coding	-0.259532	-0.0562608	-0.462803	0.0291874	0.47069			ENSG00000120885	CLU	protein_coding	-0.675708	-0.0446375	-1.30678	0.0283928	0.263899
ENSG00000126858	RHOT1	protein_coding	0.734666	1.25055	0.21878	0.0200679	0.234932			ENSG00000171055	FEZ2	protein_coding	0.356382	0.618295	0.0944703	0.0285978	0.251372			ENSG00000163531	NFASC	protein_coding	-0.220887	0.0356876	-0.477461	0.0355113	0.644763			ENSG00000103253	HAGHL	protein_coding	0.250126	0.46437	0.0358814	0.029407	0.470828			ENSG00000131584	ACAP3	protein_coding	0.507511	0.875812	0.13921	0.0282791	0.263899
ENSG00000177453	NIM1K	protein_coding	-0.136074	0.175884	-0.448031	0.0200839	0.234932			ENSG00000261371	PECAM1	protein_coding	0.376092	0.655389	0.0967958	0.0285838	0.251372			ENSG00000132326	PER2	protein_coding	-0.297181	-0.0713033	-0.523059	0.0357863	0.648644			ENSG00000135999	EPC2	protein_coding	0.339516	0.700947	-0.0219151	0.0293053	0.470828			ENSG00000170525	PFKFB3	protein_coding	-0.181649	0.019785	-0.383082	0.0283119	0.263899
ENSG00000128791	TWSG1	protein_coding	0.113225	0.19356	0.0328912	0.0202679	0.236686			ENSG00000005812	FBXL3	protein_coding	0.197792	0.363265	0.0323182	0.0287764	0.252517			ENSG00000170802	FOXN2	protein_coding	0.297381	0.649412	-0.0546495	0.0358453	0.648644			ENSG00000138182	KIF20B	protein_coding	-0.177957	-0.0516113	-0.304303	0.0293682	0.470828			ENSG00000184207	PGP	protein_coding	0.330083	0.597937	0.0622278	0.0283972	0.263899
ENSG00000100266	PACSIN2	protein_coding	0.330423	0.565339	0.0955064	0.0203604	0.237367			ENSG00000116731	PRDM2	protein_coding	0.300178	0.52582	0.0745366	0.0289034	0.253207			ENSG00000130477	UNC13A	protein_coding	-0.394057	-0.0918772	-0.696237	0.035914	0.648799			ENSG00000223820	CFL1P1	transcribed_unprocessed_pseudogene	0.127586	0.227269	0.0279023	0.029376	0.470828			ENSG00000187240	DYNC2H1	protein_coding	-0.212292	-0.0628516	-0.361733	0.028352	0.263899
ENSG00000264522	OTUD7B	protein_coding	0.526524	0.97625	0.0767987	0.0204407	0.237906			ENSG00000113384	GOLPH3	protein_coding	-0.442267	-0.138788	-0.745746	0.0290548	0.253684			ENSG00000166949	SMAD3	protein_coding	-0.529395	-0.0801941	-0.978597	0.0360793	0.649609			ENSG00000230084	AC006059.1	lncRNA	-0.155366	0.0947184	-0.405451	0.0294421	0.470828			ENSG00000040933	INPP4A	protein_coding	0.0898432	0.184377	-0.00469028	0.0285108	0.264512
ENSG00000125462	C1orf61	protein_coding	-0.764024	0.0460612	-1.57411	0.020553	0.238414			ENSG00000159388	BTG2	protein_coding	-0.226736	0.067522	-0.520994	0.0290414	0.253684			ENSG00000277791	PSMB3	protein_coding	-0.157791	-0.0342793	-0.281302	0.0360413	0.649609			ENSG00000145604	SKP2	protein_coding	0.137771	0.234042	0.0414995	0.0295848	0.47232			ENSG00000118564	FBXL5	protein_coding	0.251866	0.431532	0.0721993	0.0287388	0.265939
ENSG00000174953	DHX36	protein_coding	-0.301629	0.073397	-0.676656	0.0205248	0.238414			ENSG00000185829	ARL17A	protein_coding	0.494898	0.890664	0.099132	0.0291524	0.254112			ENSG00000114805	PLCH1	protein_coding	-0.0613869	0.201933	-0.324707	0.0361435	0.649679			ENSG00000007168	PAFAH1B1	protein_coding	-0.288479	-0.0780486	-0.49891	0.0296901	0.47321			ENSG00000119185	ITGB1BP1	protein_coding	-0.368928	0.00252516	-0.740381	0.0287606	0.265939
ENSG00000119729	RHOQ	protein_coding	0.675662	1.1906	0.160727	0.0206788	0.239474			ENSG00000101152	DNAJC5	protein_coding	-0.288604	0.0894862	-0.666694	0.029351	0.255417			ENSG00000058335	RASGRF1	protein_coding	-0.712004	-0.159499	-1.26451	0.0365474	0.649781			ENSG00000118733	OLFM3	protein_coding	0.274976	0.969015	-0.419063	0.0299697	0.476872			ENSG00000074054	CLASP1	protein_coding	-0.422445	0.135078	-0.979969	0.0288735	0.266177
ENSG00000147316	MCPH1	protein_coding	0.517663	0.885429	0.149896	0.0208337	0.240265			ENSG00000236088	COX10-AS1	lncRNA	0.334963	0.773239	-0.103313	0.0294022	0.255437			ENSG00000120645	IQSEC3	protein_coding	-0.548873	-0.0830511	-1.0147	0.03647	0.649781			ENSG00000164604	GPR85	protein_coding	0.185982	0.33172	0.0402445	0.0301256	0.478557			ENSG00000134352	IL6ST	protein_coding	-0.505863	0.0324905	-1.04422	0.0288822	0.266177
ENSG00000157796	WDR19	protein_coding	0.224261	0.381161	0.0673602	0.0208506	0.240265			ENSG00000104763	ASAH1	protein_coding	0.605007	1.19074	0.0192719	0.0295555	0.256343			ENSG00000134852	CLOCK	protein_coding	0.216083	0.411188	0.0209782	0.036345	0.649781			ENSG00000120008	WDR11	protein_coding	0.291503	0.507395	0.0756114	0.0302531	0.479785			ENSG00000099282	TSPAN15	protein_coding	-0.338046	-0.0324631	-0.64363	0.0291991	0.268291
ENSG00000181322	NME9	protein_coding	0.502705	0.874819	0.130591	0.0207846	0.240265			ENSG00000072310	SREBF1	protein_coding	-0.230197	-0.0321934	-0.428201	0.0297531	0.256725			ENSG00000155380	SLC16A1	protein_coding	-0.142411	-0.038634	-0.246189	0.036485	0.649781			ENSG00000072071	ADGRL1	protein_coding	-0.410028	-0.0897109	-0.730346	0.0303572	0.479985			ENSG00000125814	NAPB	protein_coding	-0.142018	-0.0285948	-0.255441	0.0293508	0.268291
ENSG00000046651	OFD1	protein_coding	-0.484805	0.00232088	-0.971931	0.0211568	0.241982			ENSG00000119471	HSDL2	protein_coding	0.159098	0.312576	0.00562021	0.0297711	0.256725			ENSG00000166263	STXBP4	protein_coding	0.187697	0.507965	-0.132571	0.0365709	0.649781			ENSG00000133401	PDZD2	protein_coding	-0.308854	0.0840757	-0.701783	0.0303661	0.479985			ENSG00000135074	ADAM19	protein_coding	0.359688	0.688315	0.0310613	0.0293534	0.268291
ENSG00000104450	SPAG1	protein_coding	0.482524	0.886717	0.0783309	0.021137	0.241982			ENSG00000135686	KLHL36	protein_coding	0.142252	0.246039	0.0384648	0.0297958	0.256725			ENSG00000186409	CCDC30	protein_coding	0.401946	0.790142	0.0137488	0.0363106	0.649781			ENSG00000012048	BRCA1	protein_coding	-0.115317	-0.0334998	-0.197133	0.0304291	0.480188			ENSG00000153140	CETN3	protein_coding	-0.173482	-0.0410821	-0.305882	0.0293257	0.268291
ENSG00000113615	SEC24A	protein_coding	0.0889713	0.156422	0.0215206	0.0211267	0.241982			ENSG00000166887	VPS39	protein_coding	0.168322	0.291814	0.0448287	0.029785	0.256725			ENSG00000241962	AC079447.1	protein_coding	0.362021	1.47952	-0.755482	0.0363694	0.649781			ENSG00000198087	CD2AP	protein_coding	0.329847	0.605857	0.0538361	0.0304842	0.480264			ENSG00000158528	PPP1R9A	protein_coding	0.331277	0.780019	-0.117465	0.0292088	0.268291
ENSG00000125505	MBOAT7	protein_coding	-0.200035	0.082925	-0.482995	0.0211761	0.241982			ENSG00000078618	NRDC	protein_coding	-0.23619	-0.0141901	-0.45819	0.0301524	0.25937			ENSG00000100154	TTC28	protein_coding	0.353254	0.751781	-0.0452724	0.0368397	0.651337			ENSG00000245573	BDNF-AS	lncRNA	-0.230374	-0.0655179	-0.395231	0.0305587	0.480647			ENSG00000109472	CPE	protein_coding	-0.247611	-0.0331345	-0.462087	0.0298447	0.270626
ENSG00000148634	HERC4	protein_coding	-0.554101	0.0133929	-1.12159	0.0212082	0.241982			ENSG00000111846	GCNT2	protein_coding	0.480408	0.875701	0.0851152	0.0302097	0.259436			ENSG00000100504	PYGL	protein_coding	0.195736	0.455401	-0.0639282	0.0367326	0.651337			ENSG00000186472	PCLO	protein_coding	0.151809	0.262993	0.0406246	0.0309001	0.48472			ENSG00000129353	SLC44A2	protein_coding	-0.192801	-0.042688	-0.342913	0.0297787	0.270626
ENSG00000186111	PIP5K1C	protein_coding	-0.17428	0.0564516	-0.405011	0.0210408	0.241982			ENSG00000170525	PFKFB3	protein_coding	-0.816682	0.0387089	-1.67207	0.0303432	0.260156			ENSG00000255052	FAM66D	lncRNA	-0.708041	0.293369	-1.70945	0.0368335	0.651337			ENSG00000261377	PDCD6IPP2	transcribed_unprocessed_pseudogene	0.216	0.391868	0.0401317	0.0309191	0.48472			ENSG00000133121	STARD13	protein_coding	0.474002	1.1117	-0.163694	0.0298527	0.270626
ENSG00000140743	CDR2	protein_coding	0.653434	1.15978	0.147091	0.0213187	0.242845			ENSG00000119321	FKBP15	protein_coding	-0.297301	-0.0256509	-0.56895	0.0305215	0.261256			ENSG00000118276	B4GALT6	protein_coding	0.357531	0.632653	0.0824093	0.0369262	0.651799			ENSG00000154359	LONRF1	protein_coding	-0.304661	-0.00873922	-0.600582	0.0310422	0.484949			ENSG00000162236	STX5	protein_coding	0.11447	0.207259	0.0216816	0.0298376	0.270626
ENSG00000116199	FAM20B	protein_coding	0.09975	0.171852	0.0276485	0.0214599	0.244002			ENSG00000162434	JAK1	protein_coding	0.162032	0.446653	-0.12259	0.0306701	0.262099			ENSG00000169762	TAPT1	protein_coding	0.200433	0.465098	-0.0642327	0.0371221	0.653118			ENSG00000154529	CNTNAP3B	protein_coding	-0.317881	0.074886	-0.710648	0.031001	0.484949			ENSG00000197329	PELI1	protein_coding	0.35507	0.620875	0.0892647	0.0297172	0.270626
ENSG00000178075	GRAMD1C	protein_coding	0.617602	1.09936	0.135841	0.0214904	0.244002			ENSG00000198876	DCAF12	protein_coding	-0.167884	-0.0460957	-0.289672	0.030793	0.26272			ENSG00000178075	GRAMD1C	protein_coding	-0.344178	-0.0856824	-0.602674	0.0371098	0.653118			ENSG00000159147	DONSON	protein_coding	0.198982	0.348361	0.0496017	0.0311872	0.484949			ENSG00000104381	GDAP1	protein_coding	0.318988	0.755576	-0.117599	0.0302202	0.27351
ENSG00000135862	LAMC1	protein_coding	0.457627	0.82088	0.0943745	0.0215979	0.244028			ENSG00000004399	PLXND1	protein_coding	0.280556	0.490144	0.0709676	0.0309174	0.263352			ENSG00000062598	ELMO2	protein_coding	-0.301131	-0.0790957	-0.523166	0.0375185	0.655227			ENSG00000204852	TCTN1	protein_coding	-0.279105	-0.0749442	-0.483266	0.0311087	0.484949			ENSG00000044574	HSPA5	protein_coding	-0.353172	-0.0370643	-0.66928	0.0305305	0.274527
ENSG00000138756	BMP2K	protein_coding	0.536406	0.904425	0.168386	0.0215727	0.244028			ENSG00000021574	SPAST	protein_coding	0.138595	0.271933	0.00525739	0.0313089	0.264106			ENSG00000100934	SEC23A	protein_coding	0.337002	0.593183	0.0808215	0.0375366	0.655227			ENSG00000205268	PDE7A	protein_coding	-0.220954	0.0213125	-0.463221	0.0311561	0.484949			ENSG00000135655	USP15	protein_coding	0.254484	0.445795	0.0631734	0.0304505	0.274527
ENSG00000273118	AC093865.1	lncRNA	0.983309	2.05588	-0.0892603	0.0215439	0.244028			ENSG00000107968	MAP3K8	protein_coding	-0.199015	0.338215	-0.736246	0.031225	0.264106			ENSG00000153922	CHD1	protein_coding	0.278153	0.514579	0.0417275	0.037661	0.655227			ENSG00000058335	RASGRF1	protein_coding	-0.244222	-0.0624609	-0.425982	0.0315566	0.487437			ENSG00000175066	GK5	protein_coding	0.276895	0.50791	0.0458791	0.030521	0.274527
ENSG00000145388	METTL14	protein_coding	-0.113346	-0.02964	-0.197051	0.0218905	0.246534			ENSG00000114933	INO80D	protein_coding	-0.551245	0.191101	-1.29359	0.0311119	0.264106			ENSG00000162885	B3GALNT2	protein_coding	-0.172062	-0.0315786	-0.312545	0.037575	0.655227			ENSG00000115461	IGFBP5	protein_coding	0.384584	0.753508	0.015659	0.0319368	0.487437			ENSG00000204227	RING1	protein_coding	0.205276	0.358496	0.0520569	0.0303959	0.274527
ENSG00000146373	RNF217	protein_coding	0.369539	0.646006	0.0930731	0.0218698	0.246534			ENSG00000133816	MICAL2	protein_coding	0.126787	0.230504	0.0230704	0.0312192	0.264106			ENSG00000166797	CIAO2A	protein_coding	0.0848419	0.148725	0.0209588	0.0376672	0.655227			ENSG00000119471	HSDL2	protein_coding	0.153879	0.28051	0.0272484	0.0319589	0.487437			ENSG00000084733	RAB10	protein_coding	0.232156	0.39819	0.0661224	0.0306955	0.275565
ENSG00000122042	UBL3	protein_coding	0.277599	0.472728	0.0824698	0.0220338	0.247746			ENSG00000137500	CCDC90B	protein_coding	0.15735	0.255147	0.0595519	0.0312673	0.264106			ENSG00000168546	GFRA2	protein_coding	-0.466759	-0.0527097	-0.880809	0.0373419	0.655227			ENSG00000152137	HSPB8	protein_coding	-0.205982	-0.0217119	-0.390252	0.0316603	0.487437			ENSG00000234127	TRIM26	protein_coding	-0.276109	0.013559	-0.565776	0.0313282	0.280789
ENSG00000116191	RALGPS2	protein_coding	0.184925	0.31652	0.0533304	0.0223038	0.250009			ENSG00000166432	ZMAT1	protein_coding	-0.314866	0.0233856	-0.653117	0.0311171	0.264106			ENSG00000286033	CR381670.2	lncRNA	0.511154	1.16541	-0.143102	0.0374923	0.655227			ENSG00000170537	TMC7	protein_coding	-0.242482	-0.0793975	-0.405567	0.0317289	0.487437			ENSG00000081377	CDC14B	protein_coding	-0.299707	0.0120906	-0.611505	0.0314503	0.281144
ENSG00000236753	MKLN1-AS	lncRNA	0.230543	0.402212	0.0588736	0.0223069	0.250009			ENSG00000185989	RASA3	protein_coding	-0.259341	0.0496526	-0.568334	0.0313754	0.264241			ENSG00000145569	OTULINL	protein_coding	0.104281	0.188989	0.0195731	0.0377412	0.655457			ENSG00000171811	CFAP46	protein_coding	-0.272071	-0.0584524	-0.485689	0.0314141	0.487437			ENSG00000170027	YWHAG	protein_coding	-0.350999	0.0385592	-0.740556	0.0314691	0.281144
ENSG00000116560	SFPQ	protein_coding	-0.706964	0.00876478	-1.42269	0.0225352	0.251385			ENSG00000150347	ARID5B	protein_coding	0.336802	0.678267	-0.00466259	0.0314732	0.264638			ENSG00000104218	CSPP1	protein_coding	0.267086	0.484453	0.0497201	0.0380354	0.659504			ENSG00000172348	RCAN2	protein_coding	-0.144215	0.0745497	-0.362979	0.031762	0.487437			ENSG00000090273	NUDC	protein_coding	-0.360427	0.000505917	-0.72136	0.0319204	0.284717
ENSG00000126368	NR1D1	protein_coding	0.283042	0.497902	0.0681813	0.0225229	0.251385			ENSG00000100281	HMGXB4	protein_coding	-0.155703	0.0179814	-0.329387	0.0315895	0.26519			ENSG00000064102	INTS13	protein_coding	0.0670738	0.119259	0.0148887	0.0382176	0.660109			ENSG00000176055	MBLAC2	protein_coding	0.133479	0.241494	0.0254629	0.0319304	0.487437			ENSG00000172915	NBEA	protein_coding	0.481485	0.996253	-0.0332826	0.031976	0.284755
ENSG00000129197	RPAIN	protein_coding	-0.245391	-0.0774518	-0.413329	0.022538	0.251385			ENSG00000170832	USP32	protein_coding	-0.193562	0.2442	-0.631324	0.031645	0.26523			ENSG00000145526	CDH18	protein_coding	0.331382	0.584017	0.0787476	0.0382159	0.660109			ENSG00000180998	GPR137C	protein_coding	0.385177	0.677133	0.0932217	0.0318157	0.487437			ENSG00000096063	SRPK1	protein_coding	0.134872	0.239351	0.0303923	0.0321229	0.284924
ENSG00000100784	RPS6KA5	protein_coding	0.43151	0.743999	0.119021	0.022757	0.25264			ENSG00000005801	ZNF195	protein_coding	0.16041	0.28287	0.0379488	0.0317413	0.265611			ENSG00000206557	TRIM71	protein_coding	-0.215188	-0.0343547	-0.396021	0.0382539	0.660109			ENSG00000187122	SLIT1	protein_coding	-0.427752	-0.0121276	-0.843376	0.0318822	0.487437			ENSG00000133835	HSD17B4	protein_coding	0.580701	1.05578	0.105627	0.0321489	0.284924
ENSG00000133704	IPO8	protein_coding	0.140771	0.244057	0.0374854	0.0227918	0.25264			ENSG00000034510	TMSB10	protein_coding	-0.59224	0.0809566	-1.26544	0.0318525	0.265687			ENSG00000052841	TTC17	protein_coding	0.144274	0.285317	0.00323124	0.0383349	0.660315			ENSG00000272800	AC021851.1	lncRNA	0.154858	0.274896	0.0348193	0.0315486	0.487437			ENSG00000167978	SRRM2	protein_coding	0.603895	1.04984	0.157945	0.0321456	0.284924
ENSG00000143420	ENSA	protein_coding	0.677113	1.14907	0.20516	0.0228124	0.25264			ENSG00000087157	PGS1	protein_coding	-0.367733	-0.082992	-0.652473	0.0319692	0.265687			ENSG00000261971	MMP25-AS1	lncRNA	0.238202	0.475592	0.000811173	0.0383883	0.660315			ENSG00000285219	HULC	lncRNA	0.415978	0.732436	0.0995204	0.0316561	0.487437			ENSG00000120694	HSPH1	protein_coding	-1.26398	0.0875959	-2.61556	0.0323228	0.286007
ENSG00000165966	PDZRN4	protein_coding	0.45471	1.00828	-0.0988602	0.0227501	0.25264			ENSG00000130203	APOE	protein_coding	1.49462	2.73262	0.256632	0.0320043	0.265687			ENSG00000154556	SORBS2	protein_coding	-0.27538	-0.0677652	-0.482995	0.0385677	0.661707			ENSG00000147654	EBAG9	protein_coding	0.185657	0.318655	0.0526579	0.0321842	0.490091			ENSG00000122965	RBM19	protein_coding	0.124349	0.241854	0.00684428	0.0323991	0.286226
ENSG00000170370	EMX2	protein_coding	0.668448	1.15462	0.182273	0.0228319	0.25264			ENSG00000163935	SFMBT1	protein_coding	0.072933	0.169595	-0.0237291	0.0319858	0.265687			ENSG00000255248	MIR100HG	lncRNA	-0.24314	-0.0583308	-0.42795	0.0385919	0.661707			ENSG00000046653	GPM6B	protein_coding	-0.275858	-0.0678888	-0.483827	0.0327489	0.490106			ENSG00000116704	SLC35D1	protein_coding	-0.0966902	0.000464143	-0.193845	0.0324852	0.286531
ENSG00000135318	NT5E	protein_coding	-0.209131	-0.0426582	-0.375604	0.0229503	0.253547			ENSG00000197056	ZMYM1	protein_coding	0.1226	0.204018	0.0411818	0.0318704	0.265687			ENSG00000109320	NFKB1	protein_coding	0.315717	0.689854	-0.0584198	0.0387672	0.662605			ENSG00000072803	FBXW11	protein_coding	-0.331082	-0.0896698	-0.572494	0.0327115	0.490106			ENSG00000107798	LIPA	protein_coding	-0.386764	-0.0553127	-0.718215	0.0325507	0.286653
ENSG00000140395	WDR61	protein_coding	-0.288158	-0.0574553	-0.518861	0.0231593	0.255427			ENSG00000155629	PIK3AP1	protein_coding	-0.157953	0.830514	-1.14642	0.0321449	0.266009			ENSG00000229236	TTTY10	lncRNA	-6.29525e-06	0.000179556	-0.000192147	0.0387249	0.662605			ENSG00000100036	SLC35E4	protein_coding	-0.125545	-0.0302127	-0.220877	0.0323244	0.490106			ENSG00000232611	AL683813.1	lncRNA	-0.1916	-0.0442657	-0.338935	0.0326795	0.286876
ENSG00000183354	KIAA2026	protein_coding	0.490665	0.839705	0.141625	0.023194	0.255427			ENSG00000273734	AC005258.1	protein_coding	0.386391	0.800921	-0.0281384	0.0321285	0.266009			ENSG00000080839	RBL1	protein_coding	0.273324	0.500706	0.0459422	0.0388571	0.662653			ENSG00000121775	TMEM39B	protein_coding	-0.171103	-0.023016	-0.31919	0.0327334	0.490106			ENSG00000249252	AC098829.1	lncRNA	-0.215666	0.158012	-0.589344	0.0326358	0.286876
ENSG00000078114	NEBL	protein_coding	0.266274	0.522954	0.00959403	0.0234328	0.255867			ENSG00000062194	GPBP1	protein_coding	-0.500954	0.135904	-1.13781	0.0324263	0.267492			ENSG00000134202	GSTM3	protein_coding	0.256511	0.458342	0.0546811	0.0388928	0.662653			ENSG00000124383	MPHOSPH10	protein_coding	-0.228436	-0.0583184	-0.398554	0.0324921	0.490106			ENSG00000150991	UBC	protein_coding	-0.72494	0.059092	-1.50897	0.0332563	0.291344
ENSG00000088280	ASAP3	protein_coding	-0.514041	-0.0792428	-0.948839	0.023575	0.255867			ENSG00000158470	B4GALT5	protein_coding	-0.330246	-0.0839004	-0.576592	0.0324243	0.267492			ENSG00000008118	CAMK1G	protein_coding	-0.323171	-0.0767694	-0.569572	0.0394069	0.662877			ENSG00000129682	FGF13	protein_coding	-0.352807	0.0555442	-0.761158	0.0324258	0.490106			ENSG00000198887	SMC5	protein_coding	0.23397	0.402077	0.065864	0.0332934	0.291344
ENSG00000104267	CA2	protein_coding	-0.148653	-0.0165081	-0.280798	0.0235073	0.255867			ENSG00000135363	LMO2	protein_coding	-0.368233	-0.0386536	-0.697813	0.0324888	0.267585			ENSG00000081803	CADPS2	protein_coding	0.595682	1.16723	0.0241302	0.0393411	0.662877			ENSG00000133111	RFXAP	protein_coding	0.227567	0.40943	0.0457037	0.032506	0.490106			ENSG00000148672	GLUD1	protein_coding	0.177346	0.362245	-0.00755259	0.033421	0.292
ENSG00000110693	SOX6	protein_coding	0.631311	1.10041	0.162211	0.0235015	0.255867			ENSG00000140470	ADAMTS17	protein_coding	0.35058	0.640149	0.0610109	0.0326614	0.268583			ENSG00000108819	PPP1R9B	protein_coding	0.39476	0.717507	0.0720124	0.0393404	0.662877			ENSG00000146477	SLC22A3	protein_coding	0.184143	0.550174	-0.181888	0.0324336	0.490106			ENSG00000134504	KCTD1	protein_coding	-0.289629	0.00919783	-0.588457	0.0335191	0.292396
ENSG00000129657	SEC14L1	protein_coding	0.52646	0.942747	0.110174	0.0236383	0.255867			ENSG00000013364	MVP	protein_coding	-0.179924	-0.0323494	-0.327498	0.0328972	0.268832			ENSG00000134900	TPP2	protein_coding	0.247448	0.443749	0.0511472	0.039209	0.662877			ENSG00000175866	BAIAP2	protein_coding	-0.396318	-0.0914453	-0.70119	0.0327343	0.490106			ENSG00000141867	BRD4	protein_coding	0.217517	0.384402	0.0506316	0.0336335	0.292934
ENSG00000134987	WDR36	protein_coding	-0.112115	-0.0279942	-0.196236	0.0233242	0.255867			ENSG00000104812	GYS1	protein_coding	-0.152274	-0.0327788	-0.27177	0.0328645	0.268832			ENSG00000140332	TLE3	protein_coding	-0.207884	-0.0428974	-0.372871	0.0392103	0.662877			ENSG00000259905	PWRN1	lncRNA	-0.353409	0.269533	-0.976351	0.0326476	0.490106			ENSG00000131018	SYNE1	protein_coding	-0.349034	-0.0731153	-0.624953	0.0337985	0.293449
ENSG00000135749	PCNX2	protein_coding	-0.548728	-0.154791	-0.942666	0.0235798	0.255867			ENSG00000164828	SUN1	protein_coding	-0.137144	-0.0238591	-0.250429	0.032804	0.268832			ENSG00000153944	MSI2	protein_coding	-0.422412	-0.101841	-0.742983	0.0393458	0.662877			ENSG00000268043	NBPF12	protein_coding	0.274776	0.475987	0.0735637	0.0325283	0.490106			ENSG00000167642	SPINT2	protein_coding	-0.0904405	0.11569	-0.296571	0.0337769	0.293449
ENSG00000153048	CARHSP1	protein_coding	0.281801	0.488549	0.0750525	0.0232886	0.255867			ENSG00000248019	FAM13A-AS1	lncRNA	0.15218	0.268716	0.0356437	0.0327695	0.268832			ENSG00000155906	RMND1	protein_coding	-0.18382	-0.0402361	-0.327405	0.0390985	0.662877			ENSG00000088053	GP6	protein_coding	-0.173235	-0.0422551	-0.304214	0.0330432	0.493738			ENSG00000101745	ANKRD12	protein_coding	0.577288	1.00768	0.146899	0.0339647	0.293745
ENSG00000160014	CALM3	protein_coding	-0.339477	-0.0662918	-0.612661	0.0233898	0.255867			ENSG00000048028	USP28	protein_coding	0.101742	0.179821	0.0236637	0.0330647	0.269779			ENSG00000171843	MLLT3	protein_coding	0.200477	0.387205	0.0137501	0.0394591	0.662877			ENSG00000106683	LIMK1	protein_coding	-0.208373	-0.0326318	-0.384114	0.0332413	0.495923			ENSG00000113593	PPWD1	protein_coding	-0.173032	-0.035407	-0.310657	0.0339135	0.293745
ENSG00000183137	CEP57L1	protein_coding	0.157258	0.271486	0.0430307	0.023624	0.255867			ENSG00000102879	CORO1A	protein_coding	0.39302	0.695017	0.0910228	0.0333394	0.269971			ENSG00000197020	ZNF100	protein_coding	0.337477	0.622063	0.0528919	0.0391893	0.662877			ENSG00000099308	MAST3	protein_coding	-0.16416	-0.0449235	-0.283396	0.0336425	0.497337			ENSG00000175216	CKAP5	protein_coding	-0.13709	-0.0355584	-0.238623	0.0339915	0.293745
ENSG00000184384	MAML2	protein_coding	0.505866	0.870959	0.140773	0.0234134	0.255867			ENSG00000132405	TBC1D14	protein_coding	-1.18832	-0.117541	-2.25909	0.0332217	0.269971			ENSG00000166272	WBP1L	protein_coding	-0.357615	-0.0892808	-0.62595	0.0395598	0.663535			ENSG00000101134	DOK5	protein_coding	-0.287058	0.127895	-0.702011	0.0338056	0.497337			ENSG00000144339	TMEFF2	protein_coding	0.482432	0.851432	0.113431	0.0340936	0.29417
ENSG00000070010	UFD1	protein_coding	0.213582	0.37928	0.0478837	0.0237186	0.256223			ENSG00000141699	RETREG3	protein_coding	0.192055	0.333127	0.0509822	0.0332881	0.269971			ENSG00000154127	UBASH3B	protein_coding	-0.359274	-0.0690688	-0.64948	0.0397032	0.664906			ENSG00000107242	PIP5K1B	protein_coding	-0.19613	0.304863	-0.697123	0.0338291	0.497337			ENSG00000131873	CHSY1	protein_coding	0.0629934	0.163783	-0.0377966	0.0344247	0.296105
ENSG00000198853	RUSC2	protein_coding	0.222669	0.391818	0.0535189	0.0237448	0.256223			ENSG00000152348	ATG10	protein_coding	-0.457206	-0.135408	-0.779004	0.0333463	0.269971			ENSG00000198752	CDC42BPB	protein_coding	-0.305687	-0.0719997	-0.539375	0.0398223	0.665867			ENSG00000122547	EEPD1	protein_coding	-0.208571	0.269938	-0.68708	0.0338116	0.497337			ENSG00000166091	CMTM5	protein_coding	-0.348812	0.050598	-0.748222	0.0343911	0.296105
ENSG00000229358	DPY19L1P1	unprocessed_pseudogene	0.750697	1.41489	0.0865022	0.0238286	0.256729			ENSG00000172775	FAM192A	protein_coding	0.155506	0.274887	0.0361262	0.0331551	0.269971			ENSG00000002016	RAD52	protein_coding	0.309444	0.574417	0.0444708	0.0405966	0.66809			ENSG00000150394	CDH8	protein_coding	-0.0118761	0.367238	-0.39099	0.033491	0.497337			ENSG00000231365	WARS2-AS1	lncRNA	0.252181	0.854	-0.349638	0.0345355	0.296599
ENSG00000155506	LARP1	protein_coding	0.341259	0.586032	0.0964873	0.023914	0.257158			ENSG00000028277	POU2F2	protein_coding	-0.698259	-0.161531	-1.23499	0.0334714	0.270147			ENSG00000083544	TDRD3	protein_coding	0.363551	0.707525	0.0195773	0.0402696	0.66809			ENSG00000163531	NFASC	protein_coding	-0.326992	-0.0822529	-0.571732	0.0335526	0.497337			ENSG00000083290	ULK2	protein_coding	-0.216886	-0.0305293	-0.403243	0.0347322	0.29691
ENSG00000170266	GLB1	protein_coding	0.312282	0.531374	0.0931906	0.0239423	0.257158			ENSG00000188938	FAM120AOS	protein_coding	0.140913	0.265309	0.0165175	0.0334222	0.270147			ENSG00000115902	SLC1A4	protein_coding	-0.345643	-0.0477113	-0.643574	0.0402422	0.66809			ENSG00000165802	NSMF	protein_coding	0.3532	0.615171	0.0912289	0.0338012	0.497337			ENSG00000122547	EEPD1	protein_coding	-0.203902	0.277714	-0.685519	0.0347172	0.29691
ENSG00000114757	PEX5L	protein_coding	-0.391759	-0.0630539	-0.720465	0.0241658	0.258871			ENSG00000065548	ZC3H15	protein_coding	0.0812662	0.209848	-0.0473161	0.0340903	0.27114			ENSG00000116337	AMPD2	protein_coding	0.406974	0.732729	0.08122	0.0407036	0.66809			ENSG00000167291	TBC1D16	protein_coding	-0.151603	-0.0142075	-0.288999	0.0338561	0.497337			ENSG00000164022	AIMP1	protein_coding	-0.1074	-0.0261199	-0.18868	0.034676	0.29691
ENSG00000132640	BTBD3	protein_coding	0.18759	0.328695	0.0464839	0.0242054	0.258871			ENSG00000068305	MEF2A	protein_coding	-0.0863114	0.101393	-0.274016	0.0337393	0.27114			ENSG00000119906	SLF2	protein_coding	0.315049	0.557507	0.072591	0.0405149	0.66809			ENSG00000167889	MGAT5B	protein_coding	-0.172101	0.0221152	-0.366318	0.0336496	0.497337			ENSG00000107902	LHPP	protein_coding	-0.398308	-0.0347791	-0.761836	0.0350836	0.297166
ENSG00000205707	ETFRF1	protein_coding	-0.126208	-0.021574	-0.230843	0.0242133	0.258871			ENSG00000079332	SAR1A	protein_coding	0.103626	0.205195	0.00205751	0.0341261	0.27114			ENSG00000145780	FEM1C	protein_coding	0.224489	0.399922	0.0490565	0.0404739	0.66809			ENSG00000283294	AP005212.4	lncRNA	0.271301	0.479212	0.0633913	0.0335632	0.497337			ENSG00000108854	SMURF2	protein_coding	0.191619	0.337591	0.0456467	0.0349705	0.297166
ENSG00000223774	AL513217.1	lncRNA	-0.203245	0.0207246	-0.427214	0.0242724	0.259104			ENSG00000101182	PSMA7	protein_coding	-0.098918	0.0252305	-0.223067	0.0339982	0.27114			ENSG00000155975	VPS37A	protein_coding	0.227415	0.456768	-0.00193727	0.0401662	0.66809			ENSG00000186350	RXRA	protein_coding	-0.320527	-0.00778624	-0.633267	0.0340345	0.49919			ENSG00000112237	CCNC	protein_coding	-0.110814	-0.01651	-0.205118	0.0348342	0.297166
ENSG00000126861	OMG	protein_coding	-0.281368	-0.0511194	-0.511616	0.0244202	0.259884			ENSG00000128272	ATF4	protein_coding	0.166939	0.289683	0.0441948	0.0341647	0.27114			ENSG00000157152	SYN2	protein_coding	-0.236075	0.00790305	-0.480053	0.0403767	0.66809			ENSG00000129351	ILF3	protein_coding	-0.349386	-0.0923013	-0.60647	0.0342049	0.500921			ENSG00000145147	SLIT2	protein_coding	0.229611	0.587919	-0.128698	0.0348787	0.297166
ENSG00000285941	AL133257.1	lncRNA	0.392582	0.730151	0.0550135	0.0243965	0.259884			ENSG00000132669	RIN2	protein_coding	0.278402	0.816117	-0.259314	0.0339771	0.27114			ENSG00000164167	LSM6	protein_coding	0.16489	0.293085	0.0366958	0.0404921	0.66809			ENSG00000105419	MEIS3	protein_coding	-0.319001	-0.0684179	-0.569583	0.0343662	0.502514			ENSG00000152359	POC5	protein_coding	-0.142265	-0.0248966	-0.259633	0.035031	0.297166
ENSG00000074416	MGLL	protein_coding	0.563553	1.0165	0.110601	0.0246539	0.260145			ENSG00000148606	POLR3A	protein_coding	-0.117104	-0.0402716	-0.193937	0.0340723	0.27114			ENSG00000164190	NIPBL	protein_coding	0.175774	0.320649	0.0308979	0.0407606	0.66809			ENSG00000105866	SP4	protein_coding	0.294243	0.519463	0.0690236	0.0345513	0.503075			ENSG00000285329	AC025283.2	protein_coding	-0.0428013	0.214202	-0.299805	0.0349895	0.297166
ENSG00000133065	SLC41A1	protein_coding	0.209277	0.359902	0.0586527	0.0245359	0.260145			ENSG00000154639	CXADR	protein_coding	-0.0872453	0.190148	-0.364639	0.0338474	0.27114			ENSG00000166432	ZMAT1	protein_coding	-0.557809	-0.121876	-0.993742	0.0407604	0.66809			ENSG00000136297	MMD2	protein_coding	-0.420957	0.0576052	-0.899519	0.0345624	0.503075			ENSG00000018236	CNTN1	protein_coding	-0.422252	-0.0815724	-0.762932	0.0357487	0.299733
ENSG00000137267	TUBB2A	protein_coding	-0.322635	-0.0751354	-0.570135	0.0247063	0.260145			ENSG00000159086	PAXBP1	protein_coding	0.285728	0.521491	0.0499646	0.0338517	0.27114			ENSG00000178947	SMIM10L2A	protein_coding	-0.169191	-0.0278384	-0.310544	0.0401401	0.66809			ENSG00000214517	PPME1	protein_coding	-0.259794	-1.40236e-05	-0.519575	0.0344698	0.503075			ENSG00000123240	OPTN	protein_coding	0.178988	0.324797	0.0331798	0.0360606	0.299733
ENSG00000137409	MTCH1	protein_coding	-0.631532	0.0477338	-1.3108	0.0246907	0.260145			ENSG00000187118	CMC1	protein_coding	0.240172	0.481174	-0.000830128	0.0340402	0.27114			ENSG00000225361	PPP1R26-AS1	lncRNA	-0.920515	-0.00692796	-1.8341	0.0406356	0.66809			ENSG00000130699	TAF4	protein_coding	-0.157269	-0.0224255	-0.292113	0.034625	0.503219			ENSG00000130816	DNMT1	protein_coding	0.162378	0.296014	0.0287431	0.0360832	0.299733
ENSG00000145860	RNF145	protein_coding	0.166738	0.286992	0.0464838	0.0246818	0.260145			ENSG00000251562	MALAT1	lncRNA	-0.463603	-0.0762806	-0.850925	0.0340791	0.27114			ENSG00000146143	PRIM2	protein_coding	0.412393	0.844305	-0.0195178	0.0411936	0.674163			ENSG00000117868	ESYT2	protein_coding	-0.228663	-0.0141331	-0.443194	0.0348872	0.505494			ENSG00000137145	DENND4C	protein_coding	0.365522	0.635684	0.095359	0.0356512	0.299733
ENSG00000164197	RNF180	protein_coding	0.366635	0.637072	0.0961971	0.0246914	0.260145			ENSG00000140350	ANP32A	protein_coding	0.489872	0.875358	0.104387	0.0342862	0.271692			ENSG00000146151	HMGCLL1	protein_coding	0.403359	1.00287	-0.196154	0.0413957	0.676443			ENSG00000164307	ERAP1	protein_coding	0.169606	0.298587	0.0406242	0.0348443	0.505494			ENSG00000138434	ITPRID2	protein_coding	0.477071	0.835808	0.118335	0.0360074	0.299733
ENSG00000173517	PEAK1	protein_coding	0.597052	1.01503	0.179071	0.0245908	0.260145			ENSG00000099991	CABIN1	protein_coding	-0.166099	0.0361699	-0.368368	0.0346254	0.273965			ENSG00000078902	TOLLIP	protein_coding	-0.518402	-0.117734	-0.919071	0.0415183	0.677421			ENSG00000076641	PAG1	protein_coding	0.524427	0.949749	0.0991044	0.0350589	0.506448			ENSG00000152583	SPARCL1	protein_coding	-0.444803	0.0886165	-0.978223	0.0360889	0.299733
ENSG00000066827	ZFAT	protein_coding	0.156426	0.269268	0.0435841	0.0248278	0.260593			ENSG00000185305	ARL15	protein_coding	0.505425	1.58992	-0.579068	0.0346895	0.274057			ENSG00000196208	GREB1	protein_coding	-0.375436	-0.091756	-0.659115	0.0417039	0.678395			ENSG00000123636	BAZ2B	protein_coding	0.252567	0.444602	0.060532	0.0350526	0.506448			ENSG00000162378	ZYG11B	protein_coding	0.113672	0.205372	0.0219728	0.0359966	0.299733
ENSG00000129151	BBOX1	protein_coding	0.565917	1.04211	0.0897198	0.0248259	0.260593			ENSG00000058063	ATP11B	protein_coding	0.270514	0.553548	-0.0125207	0.0351283	0.27522			ENSG00000224924	LINC00320	lncRNA	-0.291463	-0.0630366	-0.51989	0.0416521	0.678395			ENSG00000128536	CDHR3	protein_coding	0.208144	0.666272	-0.249983	0.0351988	0.506959			ENSG00000163527	STT3B	protein_coding	0.246054	0.429975	0.0621325	0.0359589	0.299733
ENSG00000171291	ZNF439	protein_coding	0.135958	0.234141	0.0377757	0.0248611	0.260593			ENSG00000059377	TBXAS1	protein_coding	0.102639	0.795298	-0.590019	0.0351524	0.27522			ENSG00000074416	MGLL	protein_coding	-0.432751	-0.0875981	-0.777904	0.0420566	0.68213			ENSG00000156931	VPS8	protein_coding	0.268164	0.482138	0.0541888	0.0352003	0.506959			ENSG00000164190	NIPBL	protein_coding	0.276772	0.475919	0.0776262	0.0356989	0.299733
ENSG00000047365	ARAP2	protein_coding	0.368482	0.626873	0.110091	0.0249084	0.260695			ENSG00000112200	ZNF451	protein_coding	0.210144	0.413532	0.00675674	0.0350736	0.27522			ENSG00000088179	PTPN4	protein_coding	0.168141	0.299799	0.0364826	0.0425027	0.68213			ENSG00000148541	FAM13C	protein_coding	0.321183	0.718363	-0.075997	0.0355006	0.508776			ENSG00000169967	MAP3K2	protein_coding	0.317303	0.554081	0.0805251	0.0355516	0.299733
ENSG00000142082	SIRT3	protein_coding	0.110067	0.192835	0.0272997	0.0249838	0.2607			ENSG00000154767	XPC	protein_coding	0.232868	0.410889	0.054847	0.0350833	0.27522			ENSG00000099942	CRKL	protein_coding	-0.281133	-0.0590319	-0.503234	0.0424883	0.68213			ENSG00000163006	CCDC138	protein_coding	0.44581	0.861604	0.0300153	0.0355393	0.508776			ENSG00000183722	LHFPL6	protein_coding	-0.205627	0.107323	-0.518577	0.0356212	0.299733
ENSG00000165338	HECTD2	protein_coding	0.278901	0.477207	0.0805947	0.0249781	0.2607			ENSG00000157827	FMNL2	protein_coding	0.425875	0.832383	0.0193666	0.0351488	0.27522			ENSG00000100629	CEP128	protein_coding	0.418081	1.01722	-0.181057	0.0421518	0.68213			ENSG00000171724	VAT1L	protein_coding	-0.279146	0.0823553	-0.640648	0.0355374	0.508776			ENSG00000242759	LINC00882	lncRNA	-0.819276	0.188727	-1.82728	0.0357242	0.299733
ENSG00000108306	FBXL20	protein_coding	0.393901	0.671735	0.116068	0.0251162	0.260908			ENSG00000164292	RHOBTB3	protein_coding	0.233718	0.477034	-0.00959769	0.0349772	0.27522			ENSG00000135324	MRAP2	protein_coding	-0.232223	-0.0580124	-0.406433	0.0422049	0.68213			ENSG00000249484	LINC01470	lncRNA	0.154263	0.42395	-0.115424	0.0354706	0.508776			ENSG00000279170	TSTD3	protein_coding	-0.29785	-0.0332453	-0.562454	0.0358995	0.299733
ENSG00000127947	PTPN12	protein_coding	0.365224	0.626409	0.104038	0.0250969	0.260908			ENSG00000071246	VASH1	protein_coding	0.428549	0.778891	0.0782065	0.0353141	0.275949			ENSG00000163945	UVSSA	protein_coding	0.427201	0.772715	0.0816863	0.0424196	0.68213			ENSG00000145864	GABRB2	protein_coding	0.181461	0.340208	0.0227133	0.0356782	0.510001			ENSG00000149308	NPAT	protein_coding	0.0694863	0.132042	0.006931	0.0362365	0.300508
ENSG00000188026	RILPL1	protein_coding	0.319974	0.559395	0.0805538	0.0250448	0.260908			ENSG00000163872	YEATS2	protein_coding	-0.371453	-0.0208399	-0.722067	0.035351	0.275949			ENSG00000172869	DMXL1	protein_coding	0.216491	0.391611	0.0413708	0.0423003	0.68213			ENSG00000120992	LYPLA1	protein_coding	0.265153	0.47973	0.0505761	0.0357337	0.510032			ENSG00000011275	RNF216	protein_coding	-0.163807	0.101405	-0.429018	0.0363358	0.30065
ENSG00000116489	CAPZA1	protein_coding	-0.323594	-0.0495212	-0.597668	0.0252799	0.262218			ENSG00000020577	SAMD4A	protein_coding	0.389745	1.02561	-0.24612	0.0355421	0.277027			ENSG00000176928	GCNT4	protein_coding	-0.476893	-0.125512	-0.828274	0.0424873	0.68213			ENSG00000089199	CHGB	protein_coding	-0.3741	-0.0656557	-0.682544	0.0358825	0.510344			ENSG00000164684	ZNF704	protein_coding	0.289732	0.529439	0.050025	0.0364162	0.30065
ENSG00000132334	PTPRE	protein_coding	0.528029	0.916025	0.140034	0.0255622	0.264437			ENSG00000078142	PIK3C3	protein_coding	0.26735	0.46611	0.06859	0.0358955	0.279366			ENSG00000186635	ARAP1	protein_coding	0.25169	0.452257	0.0511225	0.0423614	0.68213			ENSG00000114331	ACAP2	protein_coding	0.234591	0.406467	0.0627158	0.0358895	0.510344			ENSG00000177694	NAALADL2	protein_coding	-1.20304	-0.00291538	-2.40316	0.0363656	0.30065
ENSG00000136205	TNS3	protein_coding	0.750584	1.32765	0.17352	0.0255698	0.264437			ENSG00000138463	SLC49A4	protein_coding	0.345612	0.610606	0.0806175	0.0360436	0.279686			ENSG00000101407	TTI1	protein_coding	-0.21032	-0.0535068	-0.367134	0.0429505	0.682384			ENSG00000231304	SGO1-AS1	lncRNA	0.322483	0.753822	-0.108855	0.0359157	0.510344			ENSG00000135069	PSAT1	protein_coding	0.384954	0.682401	0.0875061	0.0366289	0.301957
ENSG00000215158	AC138409.2	transcribed_unprocessed_pseudogene	-0.407371	-0.0855969	-0.729144	0.0256937	0.265324			ENSG00000162885	B3GALNT2	protein_coding	0.145658	0.258787	0.0325294	0.0360085	0.279686			ENSG00000140320	BAHD1	protein_coding	-0.18505	-0.0461668	-0.323934	0.0430148	0.682384			ENSG00000127928	GNGT1	protein_coding	0.268824	0.537705	-5.74831e-05	0.0359728	0.510368			ENSG00000048028	USP28	protein_coding	0.0870546	0.15084	0.0232689	0.0368014	0.302481
ENSG00000112309	B3GAT2	protein_coding	0.391361	0.693358	0.0893654	0.0260583	0.268612			ENSG00000115756	HPCAL1	protein_coding	0.276847	0.491083	0.0626106	0.0362111	0.280569			ENSG00000155275	TRMT44	protein_coding	-0.21853	-0.01945	-0.417609	0.0430006	0.682384			ENSG00000136367	ZFHX2	protein_coding	-0.264262	-0.0685111	-0.460012	0.0360739	0.510368			ENSG00000123600	METTL8	protein_coding	0.096879	0.169067	0.024691	0.0367719	0.302481
ENSG00000148200	NR6A1	protein_coding	0.597131	1.06869	0.125574	0.0260908	0.268612			ENSG00000102125	TAZ	protein_coding	0.119161	0.274746	-0.0364239	0.0364776	0.281799			ENSG00000180385	EMC3-AS1	transcribed_unprocessed_pseudogene	0.279159	0.49746	0.0608577	0.0425981	0.682384			ENSG00000186998	EMID1	protein_coding	-0.0992063	0.103695	-0.302108	0.0360775	0.510368			ENSG00000011243	AKAP8L	protein_coding	0.311992	0.561583	0.0624019	0.0371671	0.303831
ENSG00000148737	TCF7L2	protein_coding	0.53552	0.926251	0.14479	0.0261665	0.268612			ENSG00000196664	TLR7	protein_coding	0.380552	0.761307	-0.000202973	0.036433	0.281799			ENSG00000196498	NCOR2	protein_coding	-0.530487	-0.0999013	-0.961074	0.0428717	0.682384			ENSG00000112851	ERBIN	protein_coding	0.242726	0.428642	0.0568097	0.0362169	0.511028			ENSG00000023318	ERP44	protein_coding	0.161431	0.283619	0.0392421	0.0370483	0.303831
ENSG00000204217	BMPR2	protein_coding	0.367818	0.638497	0.0971395	0.0261598	0.268612			ENSG00000112851	ERBIN	protein_coding	0.443924	0.866068	0.0217799	0.0367357	0.282956			ENSG00000224613	AC095032.1	lncRNA	0.0847551	0.384614	-0.215103	0.0429852	0.682384			ENSG00000239268	AC092691.1	lncRNA	0.355022	1.17832	-0.468273	0.036231	0.511028			ENSG00000107362	ABHD17B	protein_coding	0.416826	0.765228	0.0684247	0.0371147	0.303831
ENSG00000086619	ERO1B	protein_coding	-0.140744	-0.037223	-0.244264	0.0262735	0.269313			ENSG00000170456	DENND5B	protein_coding	-0.210765	-0.049714	-0.371816	0.0367212	0.282956			ENSG00000228109	MELTF-AS1	lncRNA	-0.196922	-0.0419982	-0.351846	0.0430247	0.682384			ENSG00000023909	GCLM	protein_coding	0.172944	0.300993	0.0448939	0.0363319	0.511696			ENSG00000198363	ASPH	protein_coding	-0.131085	0.0406991	-0.302869	0.0372228	0.303831
ENSG00000239521	CASTOR3	protein_coding	0.65782	1.13659	0.179045	0.0263628	0.269831			ENSG00000228043	AC114763.1	lncRNA	0.145882	0.34795	-0.0561875	0.0368952	0.283768			ENSG00000273024	INTS4P2	transcribed_unprocessed_pseudogene	0.186388	0.519134	-0.146357	0.0429593	0.682384			ENSG00000196876	SCN8A	protein_coding	0.136152	0.260209	0.0120956	0.0363884	0.511739			ENSG00000242861	AL591895.1	lncRNA	-0.39649	-0.0182645	-0.774716	0.0372396	0.303831
ENSG00000146828	SLC12A9	protein_coding	0.18257	0.316282	0.0488578	0.0265337	0.271182			ENSG00000106948	AKNA	protein_coding	0.500566	0.890899	0.110232	0.0370501	0.284326			ENSG00000132294	EFR3A	protein_coding	0.277831	0.504011	0.0516501	0.0434123	0.685848			ENSG00000155511	GRIA1	protein_coding	-0.24006	-0.0518284	-0.428292	0.036707	0.515462			ENSG00000103249	CLCN7	protein_coding	0.280232	0.496043	0.0644222	0.037318	0.304024
ENSG00000107736	CDH23	protein_coding	0.799595	1.44164	0.157552	0.0266148	0.271576			ENSG00000115415	STAT1	protein_coding	-0.16358	0.0553517	-0.382512	0.0370765	0.284326			ENSG00000153246	PLA2R1	protein_coding	0.144518	0.388387	-0.0993515	0.04339	0.685848			ENSG00000055208	TAB2	protein_coding	0.29375	0.659026	-0.0715259	0.0368407	0.51658			ENSG00000113583	C5orf15	protein_coding	-0.136577	-0.0144916	-0.258662	0.0376507	0.306284
ENSG00000181929	PRKAG1	protein_coding	-0.134777	-0.0299144	-0.23964	0.0266893	0.271576			ENSG00000259673	IQCH-AS1	lncRNA	0.137505	0.293283	-0.0182735	0.0372578	0.285297			ENSG00000227591	HSD11B1-AS1	lncRNA	-0.112776	0.0547382	-0.280291	0.0434339	0.685848			ENSG00000145882	PCYOX1L	protein_coding	-0.214821	-0.0425883	-0.387054	0.0370257	0.517656			ENSG00000158623	COPG2	protein_coding	0.0583315	0.395156	-0.278493	0.0378046	0.306856
ENSG00000198496	NBR2	lncRNA	0.113205	0.201597	0.0248134	0.0266807	0.271576			ENSG00000148180	GSN	protein_coding	0.489991	0.870599	0.109384	0.0373709	0.285745			ENSG00000129003	VPS13C	protein_coding	0.227405	0.402335	0.0524753	0.0437709	0.68889			ENSG00000166128	RAB8B	protein_coding	-0.327374	-0.0921455	-0.562603	0.0370101	0.517656			ENSG00000174672	BRSK2	protein_coding	0.163727	0.304188	0.0232664	0.0378316	0.306856
ENSG00000106443	PHF14	protein_coding	-0.334088	0.0781217	-0.746298	0.0267445	0.27174			ENSG00000085511	MAP3K4	protein_coding	0.198295	0.355397	0.0411922	0.0375055	0.285939			ENSG00000166025	AMOTL1	protein_coding	-0.183757	-0.0411062	-0.326408	0.0438181	0.68889			ENSG00000082996	RNF13	protein_coding	0.371966	0.653018	0.0909138	0.0373225	0.518184			ENSG00000138031	ADCY3	protein_coding	-0.174107	-0.0181631	-0.330051	0.0380703	0.308341
ENSG00000177410	ZFAS1	lncRNA	-0.332558	-0.0938264	-0.57129	0.0268765	0.272683			ENSG00000164466	SFXN1	protein_coding	-0.137707	-0.00832414	-0.267091	0.0374868	0.285939			ENSG00000272541	AL021368.3	lncRNA	0.142202	0.303263	-0.0188595	0.0437056	0.68889			ENSG00000105229	PIAS4	protein_coding	0.295907	0.526285	0.0655288	0.0372661	0.518184			ENSG00000010278	CD9	protein_coding	-0.673896	0.0442873	-1.39208	0.0382051	0.308403
ENSG00000166086	JAM3	protein_coding	-0.332442	-0.0628315	-0.602053	0.0270278	0.273819			ENSG00000178982	EIF3K	protein_coding	-0.107378	-0.0181114	-0.196644	0.0375648	0.285973			ENSG00000155561	NUP205	protein_coding	0.194054	0.34624	0.0418674	0.0438907	0.689026			ENSG00000135821	GLUL	protein_coding	-0.319844	-0.0533858	-0.586303	0.0372505	0.518184			ENSG00000147316	MCPH1	protein_coding	0.368466	0.69304	0.043892	0.0382446	0.308403
ENSG00000044574	HSPA5	protein_coding	-0.531532	-0.0423188	-1.02074	0.0271619	0.273881			ENSG00000034693	PEX3	protein_coding	0.143608	0.249862	0.0373537	0.0378711	0.287074			ENSG00000166006	KCNC2	protein_coding	0.30236	0.701013	-0.096293	0.0441003	0.69131			ENSG00000153814	JAZF1	protein_coding	-0.315903	0.138333	-0.770139	0.0372064	0.518184			ENSG00000203650	LINC01285	lncRNA	-0.118609	0.12253	-0.359748	0.0382079	0.308403
ENSG00000062194	GPBP1	protein_coding	-0.82065	0.0250042	-1.6663	0.0272373	0.273881			ENSG00000065911	MTHFD2	protein_coding	-0.279758	-0.00928658	-0.55023	0.037874	0.287074			ENSG00000130032	PRRG3	protein_coding	-0.357796	-0.0445878	-0.671004	0.044242	0.691522			ENSG00000167491	GATAD2A	protein_coding	-0.24782	-0.0438857	-0.451755	0.0373344	0.518184			ENSG00000166387	PPFIBP2	protein_coding	0.482968	0.861047	0.104889	0.0383285	0.308631
ENSG00000100034	PPM1F	protein_coding	0.148225	0.255254	0.0411952	0.0272915	0.273881			ENSG00000140199	SLC12A6	protein_coding	0.238088	0.447346	0.0288293	0.0377734	0.287074			ENSG00000204394	VARS	protein_coding	0.184623	0.342485	0.026762	0.0442413	0.691522			ENSG00000166444	ST5	protein_coding	-0.305697	-0.0468871	-0.564507	0.0374261	0.518704			ENSG00000204371	EHMT2	protein_coding	0.171964	0.307281	0.0366467	0.0384185	0.308907
ENSG00000136560	TANK	protein_coding	-0.221214	0.205215	-0.647644	0.0273881	0.273881			ENSG00000168818	STX18	protein_coding	-0.221605	-0.0169587	-0.426252	0.0381225	0.288539			ENSG00000132024	CC2D1A	protein_coding	0.57263	1.05551	0.0897468	0.0445964	0.696052			ENSG00000111670	GNPTAB	protein_coding	-0.391492	-0.0883291	-0.694655	0.0375051	0.519047			ENSG00000132182	NUP210	protein_coding	-0.164312	-0.0286336	-0.29999	0.038809	0.311097
ENSG00000151090	THRB	protein_coding	0.815978	1.63447	-0.00251159	0.0273697	0.273881			ENSG00000162664	ZNF326	protein_coding	0.147981	0.290816	0.00514518	0.0383509	0.289848			ENSG00000204178	MACO1	protein_coding	0.278593	0.51425	0.0429348	0.044681	0.696365			ENSG00000111961	SASH1	protein_coding	-0.254383	0.0100433	-0.518809	0.0378501	0.523064			ENSG00000134146	DPH6	protein_coding	-0.331348	0.0300078	-0.692704	0.0388591	0.311097
ENSG00000163738	MTHFD2L	protein_coding	-0.312955	-0.0568703	-0.56904	0.0271236	0.273881			ENSG00000108953	YWHAE	protein_coding	-0.230774	0.058415	-0.519964	0.0385661	0.291054			ENSG00000148337	CIZ1	protein_coding	0.324573	0.583075	0.0660698	0.0449263	0.698253			ENSG00000198752	CDC42BPB	protein_coding	-0.306171	-0.0728509	-0.539492	0.0380502	0.5247			ENSG00000198815	FOXJ3	protein_coding	0.393655	0.707511	0.0797983	0.038756	0.311097
ENSG00000169946	ZFPM2	protein_coding	0.867638	1.68686	0.0484121	0.0272283	0.273881			ENSG00000169783	LINGO1	protein_coding	-1.23516	0.388151	-2.85847	0.0386374	0.291172			ENSG00000178878	APOLD1	protein_coding	0.234513	0.480847	-0.0118206	0.0449316	0.698253			ENSG00000233639	PANTR1	lncRNA	0.194903	0.644615	-0.25481	0.0380782	0.5247			ENSG00000025039	RRAGD	protein_coding	-0.24114	0.0920805	-0.57436	0.0392441	0.313727
ENSG00000224934	AL391684.1	lncRNA	0.218043	0.383509	0.0525766	0.0273685	0.273881			ENSG00000188681	TEKT4P2	transcribed_unprocessed_pseudogene	0.657034	1.33768	-0.0236105	0.0388925	0.292673			ENSG00000138100	TRIM54	protein_coding	-0.253462	-0.00990515	-0.49702	0.0450771	0.698501			ENSG00000111596	CNOT2	protein_coding	0.309834	0.56471	0.0549582	0.0382961	0.526943			ENSG00000165124	SVEP1	protein_coding	-0.510212	-0.0382079	-0.982216	0.0393516	0.314133
ENSG00000232611	AL683813.1	lncRNA	-0.263111	-0.0513598	-0.474861	0.027307	0.273881			ENSG00000095261	PSMD5	protein_coding	0.127684	0.226253	0.0291151	0.0390287	0.292855			ENSG00000251136	AF117829.1	lncRNA	0.371979	0.932608	-0.18865	0.0450295	0.698501			ENSG00000111269	CREBL2	protein_coding	0.182967	0.33292	0.0330145	0.0384076	0.527033			ENSG00000178105	DDX10	protein_coding	0.181394	0.337604	0.0251832	0.0398828	0.317917
ENSG00000126016	AMOT	protein_coding	0.351756	0.604908	0.0986036	0.0274283	0.273889			ENSG00000103091	WDR59	protein_coding	0.163942	0.29266	0.0352237	0.0390112	0.292855			ENSG00000204977	TRIM13	protein_coding	0.308295	0.553505	0.0630838	0.0451835	0.699145			ENSG00000204131	NHSL2	protein_coding	-0.192793	0.083995	-0.46958	0.0384128	0.527033			ENSG00000174579	MSL2	protein_coding	0.195595	0.34585	0.0453397	0.0400173	0.318531
ENSG00000170522	ELOVL6	protein_coding	-0.18229	-0.0257627	-0.338818	0.0276747	0.275954			ENSG00000087274	ADD1	protein_coding	0.28139	0.517052	0.0457279	0.0393181	0.293485			ENSG00000135048	CEMIP2	protein_coding	0.417253	0.825919	0.00858653	0.045421	0.699621			ENSG00000115446	UNC50	protein_coding	-0.169661	-0.0415096	-0.297813	0.0385304	0.527134			ENSG00000089682	RBM41	protein_coding	0.131692	0.23021	0.0331736	0.0403698	0.320354
ENSG00000118985	ELL2	protein_coding	-0.6343	-0.00390214	-1.2647	0.0277294	0.276104			ENSG00000172716	SLFN11	protein_coding	0.205411	0.363561	0.0472606	0.039226	0.293485			ENSG00000151176	PLBD2	protein_coding	-0.266052	-0.0605132	-0.471591	0.0453598	0.699621			ENSG00000249776	AC124854.1	lncRNA	0.248829	0.532734	-0.0350765	0.0384984	0.527134			ENSG00000138834	MAPK8IP3	protein_coding	0.337134	0.594698	0.0795712	0.040357	0.320354
ENSG00000078018	MAP2	protein_coding	-1.09051	-0.166645	-2.01437	0.0279244	0.277336			ENSG00000178538	CA8	protein_coding	-0.46999	-0.0681322	-0.871847	0.0393069	0.293485			ENSG00000226752	CUTALP	transcribed_unitary_pseudogene	0.609126	1.11852	0.0997321	0.0454737	0.699621			ENSG00000183060	LYSMD4	protein_coding	-0.206674	-0.0523579	-0.360991	0.0387637	0.529567			ENSG00000164402	SEPTIN8	protein_coding	0.722767	1.36414	0.0813986	0.0404315	0.320354
ENSG00000109332	UBE2D3	protein_coding	-0.390752	0.221024	-1.00253	0.0279944	0.277336			ENSG00000180891	CUEDC1	protein_coding	0.326991	0.588065	0.0659179	0.0393371	0.293485			ENSG00000284848	LINC02359	lncRNA	-0.0707875	0.00622145	-0.147796	0.0454597	0.699621			ENSG00000109794	FAM149A	protein_coding	-0.186688	-0.0463257	-0.32705	0.038946	0.531298			ENSG00000167216	KATNAL2	protein_coding	-0.209443	0.105549	-0.524434	0.0404773	0.320354
ENSG00000111142	METAP2	protein_coding	-0.253233	-0.0421009	-0.464365	0.0280923	0.277336			ENSG00000225830	ERCC6	protein_coding	0.277529	0.506526	0.0485327	0.0395495	0.294649			ENSG00000150756	ATPSCKMT	protein_coding	-0.367179	-0.0800784	-0.654279	0.0455638	0.700008			ENSG00000100578	KIAA0586	protein_coding	0.249066	0.434447	0.0636855	0.0394751	0.535216			ENSG00000105976	MET	protein_coding	-0.440217	-0.0245244	-0.855909	0.0406339	0.321135
ENSG00000113593	PPWD1	protein_coding	-0.180571	-0.0408909	-0.32025	0.0280759	0.277336			ENSG00000089123	TASP1	protein_coding	-0.016309	0.178254	-0.210872	0.0399398	0.295871			ENSG00000163781	TOPBP1	protein_coding	0.218875	0.392445	0.0453055	0.0459089	0.704307			ENSG00000104131	EIF3J	protein_coding	0.193784	0.359179	0.0283902	0.039569	0.535216			ENSG00000185238	PRMT3	protein_coding	-0.396893	0.12767	-0.921456	0.0407635	0.321299
ENSG00000177054	ZDHHC13	protein_coding	-0.167752	-0.0390108	-0.296493	0.0280708	0.277336			ENSG00000162636	FAM102B	protein_coding	-0.382792	-0.0835117	-0.682072	0.039889	0.295871			ENSG00000131459	GFPT2	protein_coding	-0.427931	0.0306302	-0.886492	0.0461723	0.706963			ENSG00000120868	APAF1	protein_coding	0.185496	0.319667	0.0513255	0.0394689	0.535216			ENSG00000187210	GCNT1	protein_coding	-0.194293	0.0880258	-0.476612	0.0407704	0.321299
ENSG00000198130	HIBCH	protein_coding	-0.811245	-0.0261841	-1.59631	0.0280561	0.277336			ENSG00000163946	TASOR	protein_coding	0.287529	0.502008	0.0730501	0.0399095	0.295871			ENSG00000136478	TEX2	protein_coding	-0.215139	-0.0414905	-0.388788	0.0462132	0.706963			ENSG00000131711	MAP1B	protein_coding	-0.224121	0.044026	-0.492268	0.0395404	0.535216			ENSG00000188385	JAKMIP3	protein_coding	0.653346	1.23534	0.0713556	0.0410706	0.323205
ENSG00000034053	APBA2	protein_coding	0.790529	1.41879	0.16227	0.0281754	0.277763			ENSG00000179406	LINC00174	lncRNA	0.156079	0.260738	0.05142	0.0398987	0.295871			ENSG00000248858	AC104211.1	lncRNA	0.15395	0.302988	0.00491239	0.0463599	0.708204			ENSG00000145743	FBXL17	protein_coding	0.180017	0.323329	0.0367047	0.0395428	0.535216			ENSG00000120616	EPC1	protein_coding	0.200894	0.355121	0.0466679	0.0411897	0.323226
ENSG00000168036	CTNNB1	protein_coding	-0.0851824	0.253912	-0.424277	0.0282412	0.277857			ENSG00000123094	RASSF8	protein_coding	-0.655163	-0.0950547	-1.21527	0.040083	0.296093			ENSG00000185989	RASA3	protein_coding	-0.553654	-0.107711	-0.999597	0.0466732	0.711981			ENSG00000184990	SIVA1	protein_coding	-0.133555	-0.0342839	-0.232825	0.0393554	0.535216			ENSG00000163517	HDAC11	protein_coding	-0.326675	-0.0291028	-0.624248	0.041167	0.323226
ENSG00000197324	LRP10	protein_coding	0.337189	0.59305	0.081329	0.0282648	0.277857			ENSG00000154727	GABPA	protein_coding	0.123251	0.228005	0.018498	0.0400368	0.296093			ENSG00000149177	PTPRJ	protein_coding	-0.510631	-0.0866068	-0.934656	0.0468046	0.712977			ENSG00000138640	FAM13A	protein_coding	0.377662	0.692119	0.063204	0.0397445	0.536074			ENSG00000090581	GNPTG	protein_coding	-0.143486	0.0123236	-0.299296	0.041265	0.323359
ENSG00000169504	CLIC4	protein_coding	-0.290624	0.510851	-1.0921	0.0283798	0.278466			ENSG00000075618	FSCN1	protein_coding	0.460304	0.83239	0.0882185	0.0402303	0.296763			ENSG00000006625	GGCT	protein_coding	0.11739	0.272969	-0.0381902	0.0469559	0.713266			ENSG00000179134	SAMD4B	protein_coding	-0.285253	-0.0675996	-0.502907	0.0397046	0.536074			ENSG00000176974	SHMT1	protein_coding	-0.220985	0.20914	-0.65111	0.0413255	0.323377
ENSG00000184402	SS18L1	protein_coding	-0.159677	-0.0239018	-0.295453	0.0284068	0.278466			ENSG00000031823	RANBP3	protein_coding	-0.127246	0.227831	-0.482322	0.0404435	0.297915			ENSG00000117569	PTBP2	protein_coding	0.219444	0.426943	0.0119457	0.0469417	0.713266			ENSG00000065989	PDE4A	protein_coding	0.39177	0.682879	0.10066	0.0404642	0.536635			ENSG00000123562	MORF4L2	protein_coding	-0.407767	0.0541179	-0.869651	0.0414538	0.323923
ENSG00000096060	FKBP5	protein_coding	0.970505	1.73097	0.210046	0.0284642	0.278545			ENSG00000134333	LDHA	protein_coding	-0.278603	-0.00622257	-0.550983	0.0406235	0.29882			ENSG00000120802	TMPO	protein_coding	0.233293	0.417203	0.0493836	0.0471438	0.715114			ENSG00000083896	YTHDC1	protein_coding	0.320091	0.557369	0.0828137	0.0402625	0.536635			ENSG00000160209	PDXK	protein_coding	-0.152422	0.0649541	-0.369798	0.0415942	0.324564
ENSG00000146409	SLC18B1	protein_coding	0.647045	1.16694	0.127154	0.0285042	0.278545			ENSG00000100266	PACSIN2	protein_coding	-0.428326	-0.0283571	-0.828295	0.0411473	0.301335			ENSG00000106299	WASL	protein_coding	0.329463	0.58265	0.0762761	0.0472528	0.715514			ENSG00000090975	PITPNM2	protein_coding	-0.338318	-0.0502434	-0.626392	0.0405604	0.536635			ENSG00000007202	KIAA0100	protein_coding	0.0892102	0.163904	0.0145165	0.0417817	0.32478
ENSG00000147459	DOCK5	protein_coding	0.667754	1.14154	0.193967	0.0285348	0.278545			ENSG00000153814	JAZF1	protein_coding	0.328956	1.02258	-0.36467	0.0411784	0.301335			ENSG00000258394	AL442163.1	lncRNA	-0.00797983	0.292538	-0.308497	0.0473692	0.715514			ENSG00000091542	ALKBH5	protein_coding	-0.257232	-0.0365226	-0.477941	0.0405926	0.536635			ENSG00000113810	SMC4	protein_coding	0.121626	0.227706	0.0155456	0.0417976	0.32478
ENSG00000119321	FKBP15	protein_coding	0.108837	0.194998	0.0226764	0.0286292	0.278684			ENSG00000163964	PIGX	protein_coding	0.21068	0.402217	0.0191424	0.0411714	0.301335			ENSG00000275232	AC073578.2	lncRNA	-0.0467513	0.0809615	-0.174464	0.0473347	0.715514			ENSG00000102098	SCML2	protein_coding	0.146478	0.251235	0.0417205	0.0406484	0.536635			ENSG00000162129	CLPB	protein_coding	0.105105	0.201827	0.0083828	0.0416851	0.32478
ENSG00000147642	SYBU	protein_coding	0.424018	0.751518	0.0965171	0.0286279	0.278684			ENSG00000198825	INPP5F	protein_coding	-0.186428	-0.0433392	-0.329518	0.041196	0.301335			ENSG00000081377	CDC14B	protein_coding	-0.458213	-0.102083	-0.814343	0.0474774	0.716137			ENSG00000102468	HTR2A	protein_coding	-0.0859831	0.0112949	-0.183261	0.0405176	0.536635			ENSG00000135148	TRAFD1	protein_coding	-0.069302	0.000988079	-0.139592	0.0419791	0.325733
ENSG00000048052	HDAC9	protein_coding	0.226648	0.457934	-0.00463823	0.0287083	0.279064			ENSG00000101782	RIOK3	protein_coding	-0.0695311	0.067918	-0.20698	0.0418129	0.304639			ENSG00000139746	RBM26	protein_coding	0.224479	0.405991	0.0429674	0.0475432	0.716137			ENSG00000114423	CBLB	protein_coding	0.298394	0.620096	-0.0233078	0.0401325	0.536635			ENSG00000224165	DNAJC27-AS1	lncRNA	-0.181122	0.18483	-0.547075	0.0420376	0.325733
ENSG00000050748	MAPK9	protein_coding	0.161207	0.282955	0.0394582	0.028774	0.27914			ENSG00000184677	ZBTB40	protein_coding	0.226544	0.402234	0.0508543	0.0417301	0.304639			ENSG00000122507	BBS9	protein_coding	0.447388	1.12826	-0.233483	0.0478119	0.719179			ENSG00000115963	RND3	protein_coding	-0.226335	-0.0522301	-0.40044	0.0401175	0.536635			ENSG00000173065	FAM222B	protein_coding	0.316326	0.569127	0.0635255	0.0421779	0.326364
ENSG00000123836	PFKFB2	protein_coding	0.559683	1.03324	0.0861239	0.0288174	0.27914			ENSG00000197386	HTT	protein_coding	-0.144918	0.0836118	-0.373448	0.0418223	0.304639			ENSG00000183655	KLHL25	protein_coding	-0.303217	-0.0461774	-0.560256	0.0480869	0.722309			ENSG00000123562	MORF4L2	protein_coding	-0.507717	-0.0876591	-0.927776	0.0399314	0.536635			ENSG00000063978	RNF4	protein_coding	-0.0896865	-0.00954667	-0.169826	0.0431907	0.326492
ENSG00000204186	ZDBF2	protein_coding	0.118343	0.207348	0.0293388	0.0288365	0.27914			ENSG00000153815	CMIP	protein_coding	-0.28724	0.122772	-0.697252	0.0419705	0.304869			ENSG00000230825	AC005532.1	lncRNA	0.124772	0.386825	-0.137282	0.0481832	0.722748			ENSG00000126461	SCAF1	protein_coding	0.148515	0.316002	-0.0189732	0.0403914	0.536635			ENSG00000078674	PCM1	protein_coding	-0.235917	-0.0289646	-0.442868	0.043097	0.326492
ENSG00000131409	LRRC4B	protein_coding	0.42343	0.735029	0.11183	0.0288977	0.279344			ENSG00000162688	AGL	protein_coding	0.129258	0.234022	0.0244931	0.0419637	0.304869			ENSG00000163312	HELQ	protein_coding	0.150813	0.284282	0.0173447	0.0484382	0.725442			ENSG00000137692	DCUN1D5	protein_coding	0.232784	0.400846	0.0647232	0.0399648	0.536635			ENSG00000084112	SSH1	protein_coding	-0.046039	0.0522209	-0.144299	0.0430228	0.326492
ENSG00000163655	GMPS	protein_coding	0.18284	0.315661	0.0500189	0.0290065	0.280007			ENSG00000073969	NSF	protein_coding	-0.202288	-0.0177962	-0.38678	0.0421012	0.305114			ENSG00000174718	RESF1	protein_coding	0.439221	0.801759	0.0766825	0.0484973	0.725442			ENSG00000156599	ZDHHC5	protein_coding	-0.108442	-0.0253957	-0.191488	0.0401273	0.536635			ENSG00000105695	MAG	protein_coding	-0.822693	-0.0249369	-1.62045	0.0422564	0.326492
ENSG00000104812	GYS1	protein_coding	-0.269168	-0.0268986	-0.511437	0.0291437	0.280696			ENSG00000185728	YTHDF3	protein_coding	0.220284	0.385575	0.0549926	0.0421209	0.305114			ENSG00000177830	CHID1	protein_coding	-0.217385	-0.0512345	-0.383535	0.0485843	0.725736			ENSG00000163082	SGPP2	protein_coding	0.199393	0.38445	0.0143368	0.0406327	0.536635			ENSG00000115677	HDLBP	protein_coding	0.183082	0.324815	0.0413494	0.0430678	0.326492
ENSG00000106689	LHX2	protein_coding	-0.13892	0.389937	-0.667777	0.0292894	0.280696			ENSG00000023041	ZDHHC6	protein_coding	0.110932	0.202201	0.0196632	0.0422014	0.305274			ENSG00000071794	HLTF	protein_coding	0.384606	0.684634	0.0845774	0.048992	0.728136			ENSG00000177030	DEAF1	protein_coding	0.377822	0.667534	0.0881106	0.0399633	0.536635			ENSG00000119318	RAD23B	protein_coding	0.152619	0.271193	0.0340458	0.0430323	0.326492
ENSG00000110713	NUP98	protein_coding	-0.198082	-0.0420234	-0.354141	0.0293271	0.280696			ENSG00000088930	XRN2	protein_coding	-0.20334	0.110862	-0.517543	0.0423553	0.305597			ENSG00000083520	DIS3	protein_coding	0.279955	0.505069	0.0548413	0.04915	0.728136			ENSG00000177830	CHID1	protein_coding	-0.196424	-0.0499491	-0.3429	0.0405276	0.536635			ENSG00000139915	MDGA2	protein_coding	0.339337	0.99545	-0.316776	0.0428437	0.326492
ENSG00000111361	EIF2B1	protein_coding	-0.180139	-0.0480841	-0.312194	0.0292302	0.280696			ENSG00000105819	PMPCB	protein_coding	0.220353	0.399216	0.0414902	0.0425382	0.305597			ENSG00000099783	HNRNPM	protein_coding	0.329896	0.589869	0.069923	0.0490289	0.728136			ENSG00000243753	HLA-L	transcribed_unprocessed_pseudogene	-0.179055	-0.0377208	-0.32039	0.0406839	0.536635			ENSG00000144815	NXPE3	protein_coding	0.472112	0.854756	0.089467	0.0430366	0.326492
ENSG00000111728	ST8SIA1	protein_coding	1.00158	1.74521	0.257962	0.0293912	0.280696			ENSG00000108349	CASC3	protein_coding	0.0190201	0.173984	-0.135944	0.0424896	0.305597			ENSG00000115806	GORASP2	protein_coding	0.146588	0.264517	0.0286585	0.0489011	0.728136			ENSG00000111224	PARP11	protein_coding	0.219972	0.391828	0.0481156	0.0407654	0.536968			ENSG00000163596	ICA1L	protein_coding	-0.160033	-0.029728	-0.290338	0.0431948	0.326492
ENSG00000116962	NID1	protein_coding	-0.240375	-0.0176537	-0.463096	0.029452	0.280696			ENSG00000168710	AHCYL1	protein_coding	-0.159268	-0.0274304	-0.291105	0.0424157	0.305597			ENSG00000166557	TMED3	protein_coding	0.136185	0.256025	0.0163443	0.0489079	0.728136			ENSG00000141668	CBLN2	protein_coding	-0.0709072	0.058019	-0.199833	0.0409979	0.538549			ENSG00000164037	SLC9B1	protein_coding	-0.0692856	0.134915	-0.273486	0.04307	0.326492
ENSG00000139496	NUP58	protein_coding	-0.308331	-0.0610733	-0.555589	0.0294811	0.280696			ENSG00000216937	CCDC7	protein_coding	-0.2081	0.00756448	-0.423764	0.0424451	0.305597			ENSG00000172661	WASHC2C	protein_coding	0.176025	0.311504	0.0405458	0.0491409	0.728136			ENSG00000236383	CCDC200	protein_coding	-0.130601	0.0223045	-0.283506	0.0409523	0.538549			ENSG00000165813	CCDC186	protein_coding	0.227996	0.408938	0.047055	0.0428336	0.326492
ENSG00000141576	RNF157	protein_coding	0.255481	0.462402	0.0485606	0.0294383	0.280696			ENSG00000073169	SELENOO	protein_coding	-0.0914491	0.0108216	-0.19372	0.0428245	0.306977			ENSG00000124785	NRN1	protein_coding	-0.58787	0.0339505	-1.20969	0.0492483	0.728591			ENSG00000134058	CDK7	protein_coding	-0.119312	0.0217051	-0.26033	0.0410617	0.538647			ENSG00000168014	C2CD3	protein_coding	0.193456	0.339637	0.0472751	0.0427709	0.326492
ENSG00000176105	YES1	protein_coding	0.142739	0.248143	0.0373353	0.029397	0.280696			ENSG00000090861	AARS	protein_coding	-0.0790794	0.0893128	-0.247472	0.0428477	0.306977			ENSG00000205213	LGR4	protein_coding	0.334984	0.656031	0.013938	0.0493692	0.72938			ENSG00000197622	CDC42SE1	protein_coding	-0.259639	-0.0523083	-0.466969	0.0412914	0.540917			ENSG00000174945	AMZ1	protein_coding	-0.132713	0.0417168	-0.307143	0.0426984	0.326492
ENSG00000196865	NHLRC2	protein_coding	0.303189	0.523301	0.0830778	0.0293725	0.280696			ENSG00000105875	WDR91	protein_coding	0.180719	0.318732	0.0427066	0.0431321	0.308171			ENSG00000172172	MRPL13	protein_coding	0.131033	0.272018	-0.00995118	0.0497651	0.734222			ENSG00000146648	EGFR	protein_coding	0.412061	0.897374	-0.0732533	0.0414416	0.542142			ENSG00000175575	PAAF1	protein_coding	-0.234795	-0.0340376	-0.435552	0.042914	0.326492
ENSG00000198719	DLL1	protein_coding	0.149801	0.263543	0.0360585	0.0297399	0.282773			ENSG00000231365	WARS2-AS1	lncRNA	0.209437	0.38329	0.0355829	0.0430871	0.308171			ENSG00000073060	SCARB1	protein_coding	-0.385868	-0.0787409	-0.692995	0.0502865	0.73989			ENSG00000125772	GPCPD1	protein_coding	-0.192988	-0.0478077	-0.338168	0.0416052	0.542933			ENSG00000176438	SYNE3	protein_coding	-0.218046	-0.0364346	-0.399657	0.0431691	0.326492
ENSG00000134250	NOTCH2	protein_coding	0.474368	0.84462	0.104117	0.02979	0.282862			ENSG00000091138	SLC26A3	protein_coding	-1.07898	0.411952	-2.56991	0.0435263	0.310563			ENSG00000118596	SLC16A7	protein_coding	0.31798	0.613719	0.0222403	0.0502322	0.73989			ENSG00000167470	MIDN	protein_coding	-0.203512	-0.0278832	-0.379141	0.0416156	0.542933			ENSG00000230876	LINC00486	lncRNA	-0.184644	0.463343	-0.832631	0.0427523	0.326492
ENSG00000140199	SLC12A6	protein_coding	0.251687	0.438575	0.0647992	0.02984	0.282921			ENSG00000100461	RBM23	protein_coding	0.134813	0.249093	0.0205336	0.0436368	0.310927			ENSG00000081019	RSBN1	protein_coding	0.286319	0.51135	0.0612887	0.0507663	0.74494			ENSG00000188313	PLSCR1	protein_coding	-0.103705	-0.000268917	-0.207142	0.0416789	0.543018			ENSG00000250198	LINC02199	lncRNA	0.33516	0.666202	0.00411864	0.0427296	0.326492
ENSG00000170027	YWHAG	protein_coding	-0.26897	-0.0216709	-0.51627	0.0298774	0.282921			ENSG00000109452	INPP4B	protein_coding	0.306264	0.55145	0.0610785	0.0437778	0.311507			ENSG00000174099	MSRB3	protein_coding	0.246549	0.605047	-0.111949	0.0507678	0.74494			ENSG00000117009	KMO	protein_coding	-0.118287	0.0654502	-0.302023	0.041739	0.543061			ENSG00000169826	CSGALNACT2	protein_coding	0.18551	0.327008	0.0440127	0.0433264	0.326596
ENSG00000138031	ADCY3	protein_coding	-0.332081	-0.0372336	-0.626928	0.0299326	0.283058			ENSG00000111145	ELK3	protein_coding	0.228896	0.434547	0.0232447	0.0440108	0.312315			ENSG00000101298	SNPH	protein_coding	0.425746	0.756495	0.0949963	0.0510162	0.746916			ENSG00000091136	LAMB1	protein_coding	-0.135421	-0.0348269	-0.236016	0.0419477	0.544295			ENSG00000174197	MGA	protein_coding	0.347717	0.619481	0.0759534	0.0433188	0.326596
ENSG00000275066	SYNRG	protein_coding	0.172812	0.303969	0.0416561	0.0305256	0.288274			ENSG00000135976	ANKRD36	protein_coding	0.319537	0.56585	0.0732247	0.043952	0.312315			ENSG00000204120	GIGYF2	protein_coding	0.223342	0.441536	0.00514781	0.051041	0.746916			ENSG00000101654	RNMT	protein_coding	-0.436704	-0.0425804	-0.830827	0.0418931	0.544295			ENSG00000196642	RABL6	protein_coding	0.195808	0.358395	0.033221	0.0433928	0.326653
ENSG00000079785	DDX1	protein_coding	-0.142464	-0.0280266	-0.256902	0.0308205	0.289795			ENSG00000083520	DIS3	protein_coding	0.15324	0.275825	0.0306552	0.0441	0.312524			ENSG00000021762	OSBPL5	protein_coding	0.221872	0.420632	0.0231118	0.0517041	0.747202			ENSG00000090565	RAB11FIP3	protein_coding	-0.28126	0.181193	-0.743712	0.0420979	0.545504			ENSG00000196323	ZBTB44	protein_coding	0.373217	0.678232	0.0682023	0.0434641	0.326746
ENSG00000125534	PPDPF	protein_coding	-0.470778	-0.0849481	-0.856608	0.0309364	0.289795			ENSG00000244701	AC004918.1	lncRNA	0.193655	0.352365	0.0349448	0.0441965	0.312785			ENSG00000063322	MED29	protein_coding	-0.140613	-0.0314991	-0.249727	0.0515424	0.747202			ENSG00000271860	AL589740.1	lncRNA	0.304692	1.17158	-0.562192	0.0422481	0.54671			ENSG00000136895	GARNL3	protein_coding	-0.53457	0.0695367	-1.13868	0.043981	0.330185
ENSG00000138246	DNAJC13	protein_coding	0.212234	0.367099	0.0573699	0.0309199	0.289795			ENSG00000069493	CLEC2D	protein_coding	0.293475	0.587812	-0.000861571	0.0443385	0.312896			ENSG00000069966	GNB5	protein_coding	-0.301124	-0.0623974	-0.539851	0.0518438	0.747202			ENSG00000115468	EFHD1	protein_coding	0.10211	0.230525	-0.0263049	0.0426125	0.549937			ENSG00000007168	PAFAH1B1	protein_coding	-0.254792	-0.0310875	-0.478497	0.044292	0.330359
ENSG00000162378	ZYG11B	protein_coding	0.220019	0.399956	0.0400816	0.0307412	0.289795			ENSG00000080345	RIF1	protein_coding	0.186191	0.417566	-0.0451843	0.0444516	0.312896			ENSG00000079999	KEAP1	protein_coding	0.0940777	0.174938	0.013217	0.0516012	0.747202			ENSG00000164211	STARD4	protein_coding	0.214902	0.41475	0.0150545	0.0425662	0.549937			ENSG00000073417	PDE8A	protein_coding	-0.25034	-0.049523	-0.451156	0.0443019	0.330359
ENSG00000164924	YWHAZ	protein_coding	-0.256895	-0.0231538	-0.490636	0.0308876	0.289795			ENSG00000124491	F13A1	protein_coding	0.0500207	0.377995	-0.277954	0.0444316	0.312896			ENSG00000096717	SIRT1	protein_coding	0.139888	0.254087	0.0256898	0.0523769	0.747202			ENSG00000150527	MIA2	protein_coding	0.187487	0.33758	0.0373929	0.0428517	0.550794			ENSG00000151247	EIF4E	protein_coding	0.128075	0.227555	0.0285944	0.044111	0.330359
ENSG00000265972	TXNIP	protein_coding	-0.893111	-0.200045	-1.58618	0.0308873	0.289795			ENSG00000204977	TRIM13	protein_coding	0.289106	0.517229	0.0609826	0.0443678	0.312896			ENSG00000104635	SLC39A14	protein_coding	-0.272326	-0.0472664	-0.497385	0.0522289	0.747202			ENSG00000152492	CCDC50	protein_coding	0.323042	0.559228	0.0868553	0.0428037	0.550794			ENSG00000159200	RCAN1	protein_coding	0.191262	0.340325	0.0421985	0.0442639	0.330359
ENSG00000003393	ALS2	protein_coding	0.130522	0.233826	0.0272183	0.0316757	0.29047			ENSG00000182541	LIMK2	protein_coding	-0.260843	0.278108	-0.799793	0.0445241	0.312985			ENSG00000107186	MPDZ	protein_coding	0.182629	0.347227	0.018031	0.0523755	0.747202			ENSG00000177380	PPFIA3	protein_coding	0.405317	0.710596	0.100039	0.0428346	0.550794			ENSG00000163683	SMIM14	protein_coding	-0.166569	-0.0220266	-0.311112	0.0441373	0.330359
ENSG00000058272	PPP1R12A	protein_coding	0.379281	0.651468	0.107095	0.0310995	0.29047			ENSG00000107077	KDM4C	protein_coding	-0.277247	0.231755	-0.786249	0.044904	0.31481			ENSG00000110811	P3H3	protein_coding	0.2547	0.49411	0.0152906	0.0517235	0.747202			ENSG00000005194	CIAPIN1	protein_coding	-0.096207	-0.0103124	-0.182102	0.0433088	0.550955			ENSG00000128951	DUT	protein_coding	-0.195773	-0.0163868	-0.375159	0.0445749	0.33063
ENSG00000099875	MKNK2	protein_coding	-0.306862	0.282111	-0.895836	0.0312336	0.29047			ENSG00000148358	GPR107	protein_coding	-0.141496	0.00892389	-0.291915	0.0448455	0.31481			ENSG00000115423	DNAH6	protein_coding	0.346496	0.857501	-0.16451	0.0519846	0.747202			ENSG00000102572	STK24	protein_coding	-0.156921	-0.0310954	-0.282746	0.0429526	0.550955			ENSG00000145743	FBXL17	protein_coding	0.343106	0.846533	-0.16032	0.0444637	0.33063
ENSG00000101150	TPD52L2	protein_coding	-0.207913	-0.0339357	-0.381889	0.0319444	0.29047			ENSG00000151746	BICD1	protein_coding	0.318104	0.57066	0.0655488	0.0450107	0.314916			ENSG00000122218	COPA	protein_coding	-0.437782	-0.0827072	-0.792856	0.051497	0.747202			ENSG00000124772	CPNE5	protein_coding	-0.246762	-0.0173946	-0.47613	0.0434344	0.550955			ENSG00000179532	DNHD1	protein_coding	0.303605	0.542452	0.0647583	0.0446798	0.33063
ENSG00000104408	EIF3E	protein_coding	-0.489485	-0.0970551	-0.881916	0.0311489	0.29047			ENSG00000186532	SMYD4	protein_coding	0.135589	0.24978	0.0213971	0.0450396	0.314916			ENSG00000134574	DDB2	protein_coding	0.15056	0.277281	0.0238383	0.0522413	0.747202			ENSG00000128268	MGAT3	protein_coding	-0.394349	-0.0213257	-0.767372	0.043086	0.550955			ENSG00000197579	TOPORS	protein_coding	0.18755	0.332696	0.0424041	0.0446959	0.33063
ENSG00000109189	USP46	protein_coding	0.211817	0.369089	0.0545454	0.0315457	0.29047			ENSG00000157181	ODR4	protein_coding	0.178569	0.307196	0.0499425	0.0451529	0.315287			ENSG00000139433	GLTP	protein_coding	-0.166159	-0.0394298	-0.292889	0.0521062	0.747202			ENSG00000133835	HSD17B4	protein_coding	0.278108	0.504756	0.0514589	0.0434404	0.550955			ENSG00000205464	ATP6AP1L	protein_coding	-0.2441	-0.0157587	-0.472442	0.0445974	0.33063
ENSG00000136720	HS6ST1	protein_coding	0.3141	0.545428	0.082771	0.031574	0.29047			ENSG00000008513	ST3GAL1	protein_coding	0.383764	0.72603	0.0414993	0.0453293	0.315676			ENSG00000140612	SEC11A	protein_coding	-0.07568	-0.00275483	-0.148605	0.0517346	0.747202			ENSG00000134490	TMEM241	protein_coding	-0.331401	-0.0969053	-0.565896	0.0434285	0.550955			ENSG00000257093	DENND11	protein_coding	0.419067	0.766153	0.0719807	0.0444253	0.33063
ENSG00000141503	MINK1	protein_coding	0.432433	0.751879	0.112987	0.0318165	0.29047			ENSG00000164253	WDR41	protein_coding	-0.256549	-0.0628995	-0.450198	0.0452927	0.315676			ENSG00000142409	ZNF787	protein_coding	0.119322	0.214753	0.0238909	0.0511909	0.747202			ENSG00000138035	PNPT1	protein_coding	0.278211	0.493025	0.0633972	0.0434292	0.550955			ENSG00000138592	USP8	protein_coding	0.225516	0.405655	0.0453756	0.0448968	0.330702
ENSG00000141985	SH3GL1	protein_coding	0.11411	0.21002	0.0182009	0.0315475	0.29047			ENSG00000173517	PEAK1	protein_coding	0.680147	1.24261	0.11768	0.0455948	0.317102			ENSG00000143815	LBR	protein_coding	0.156571	0.283069	0.0300731	0.0521099	0.747202			ENSG00000162981	LRATD1	protein_coding	-0.16354	-0.0303439	-0.296736	0.0431794	0.550955			ENSG00000153936	HS2ST1	protein_coding	0.0568038	0.138552	-0.0249442	0.0449042	0.330702
ENSG00000151468	CCDC3	protein_coding	0.449886	0.811498	0.0882737	0.0317998	0.29047			ENSG00000007202	KIAA0100	protein_coding	-0.201465	-0.0591298	-0.343799	0.0459767	0.318487			ENSG00000166140	ZFYVE19	protein_coding	0.138507	0.254108	0.0229061	0.0519847	0.747202			ENSG00000168461	RAB31	protein_coding	-0.259799	-0.0575703	-0.462029	0.0430767	0.550955			ENSG00000160752	FDPS	protein_coding	0.208108	0.371122	0.045095	0.044944	0.330702
ENSG00000154553	PDLIM3	protein_coding	-0.283772	-0.0574478	-0.510096	0.0319343	0.29047			ENSG00000117280	RAB29	protein_coding	0.209385	0.392763	0.0260075	0.045925	0.318487			ENSG00000177971	IMP3	protein_coding	0.141365	0.301971	-0.0192416	0.0518486	0.747202			ENSG00000175387	SMAD2	protein_coding	0.260221	0.456305	0.0641367	0.0433674	0.550955			ENSG00000235180	LINC00601	lncRNA	0.254846	0.478873	0.03082	0.0448042	0.330702
ENSG00000155229	MMS19	protein_coding	-0.153464	-0.0438766	-0.26305	0.0311891	0.29047			ENSG00000165181	SHOC1	protein_coding	-0.399478	-0.0239687	-0.774987	0.0458872	0.318487			ENSG00000196455	PIK3R4	protein_coding	0.160027	0.297996	0.0220575	0.052048	0.747202			ENSG00000171408	PDE7B	protein_coding	0.470811	1.00426	-0.0626386	0.043624	0.551821			ENSG00000162174	ASRGL1	protein_coding	0.208915	0.38056	0.0372692	0.0452369	0.332417
ENSG00000156515	HK1	protein_coding	0.423437	0.737172	0.109702	0.0314116	0.29047			ENSG00000055044	NOP58	protein_coding	-0.0750424	0.175775	-0.325859	0.0462016	0.319622			ENSG00000233325	MIPEPP3	transcribed_unprocessed_pseudogene	0.119038	0.283407	-0.0453319	0.052005	0.747202			ENSG00000250764	AC025178.1	lncRNA	0.123436	0.215464	0.0314081	0.0435726	0.551821			ENSG00000138029	HADHB	protein_coding	-0.114129	-0.0052831	-0.222974	0.045726	0.334681
ENSG00000158201	ABHD3	protein_coding	-1.0489	0.00692896	-2.10473	0.0318036	0.29047			ENSG00000196209	SIRPB2	protein_coding	0.290903	0.762428	-0.180622	0.0462971	0.31986			ENSG00000097046	CDC7	protein_coding	0.207352	0.397523	0.0171806	0.0524745	0.747606			ENSG00000187123	LYPD6	protein_coding	0.510716	0.959347	0.0620858	0.0438792	0.553584			ENSG00000168385	SEPTIN2	protein_coding	-0.357423	-0.00579325	-0.709052	0.0456327	0.334681
ENSG00000165238	WNK2	protein_coding	0.611428	1.06557	0.157289	0.031468	0.29047			ENSG00000092140	G2E3	protein_coding	0.126177	0.230078	0.0222751	0.046695	0.321759			ENSG00000112576	CCND3	protein_coding	0.388563	0.899193	-0.122066	0.0526129	0.748589			ENSG00000196660	SLC30A10	protein_coding	-0.839714	0.119462	-1.79889	0.0438781	0.553584			ENSG00000179094	PER1	protein_coding	0.222092	0.403069	0.0411145	0.0456729	0.334681
ENSG00000165322	ARHGAP12	protein_coding	0.250306	0.435802	0.0648105	0.0318855	0.29047			ENSG00000160310	PRMT2	protein_coding	-0.380765	0.0137199	-0.77525	0.0466469	0.321759			ENSG00000047188	YTHDC2	protein_coding	0.241414	0.45005	0.0327781	0.0531809	0.749626			ENSG00000197535	MYO5A	protein_coding	-0.153622	-0.0130691	-0.294174	0.0439475	0.553715			ENSG00000120798	NR2C1	protein_coding	0.0954481	0.191419	-0.0005223	0.0458723	0.335309
ENSG00000166444	ST5	protein_coding	-0.356303	-0.0069371	-0.705669	0.0319684	0.29047			ENSG00000265987	AC011933.4	lncRNA	-0.0171327	0.336641	-0.370906	0.0468278	0.322249			ENSG00000065357	DGKA	protein_coding	-0.218679	-0.0317382	-0.405619	0.0534307	0.749626			ENSG00000107731	UNC5B	protein_coding	-0.117826	0.0388195	-0.274471	0.0442065	0.555548			ENSG00000160145	KALRN	protein_coding	-0.113161	0.126339	-0.352661	0.045958	0.335493
ENSG00000167702	KIFC2	protein_coding	0.310371	0.58557	0.0351729	0.031205	0.29047			ENSG00000231535	LINC00278	lncRNA	2.61968e-09	9.93686e-07	-9.88447e-07	0.0469782	0.322859			ENSG00000118420	UBE3D	protein_coding	0.453726	0.969774	-0.0623232	0.0534504	0.749626			ENSG00000256824	AP000721.2	lncRNA	-0.317581	0.0100922	-0.645254	0.0442091	0.555548			ENSG00000102786	INTS6	protein_coding	0.327793	0.628038	0.0275489	0.0461252	0.33583
ENSG00000171310	CHST11	protein_coding	1.02264	1.85588	0.189402	0.0317523	0.29047			ENSG00000109171	SLAIN2	protein_coding	0.185506	0.315503	0.0555093	0.0472416	0.323881			ENSG00000125388	GRK4	protein_coding	-0.403863	-0.0834569	-0.724269	0.0529433	0.749626			ENSG00000066455	GOLGA5	protein_coding	0.0965885	0.17834	0.014837	0.0443305	0.556341			ENSG00000116141	MARK1	protein_coding	-0.214406	-0.0429415	-0.385871	0.0461135	0.33583
ENSG00000181827	RFX7	protein_coding	0.603934	1.04469	0.163177	0.0318492	0.29047			ENSG00000147044	CASK	protein_coding	0.153345	0.573964	-0.267274	0.0472508	0.323881			ENSG00000131966	ACTR10	protein_coding	-0.161168	-0.0125807	-0.309755	0.053439	0.749626			ENSG00000198739	LRRTM3	protein_coding	0.37142	0.744465	-0.00162439	0.0444485	0.557091			ENSG00000115295	CLIP4	protein_coding	0.413889	0.806326	0.0214529	0.0462423	0.336242
ENSG00000225470	JPX	lncRNA	-0.199135	0.0960404	-0.49431	0.0312804	0.29047			ENSG00000196821	ILRUN	protein_coding	0.178299	0.312894	0.0437039	0.0473505	0.324141			ENSG00000142856	ITGB3BP	protein_coding	0.208092	0.793966	-0.377783	0.053247	0.749626			ENSG00000006468	ETV1	protein_coding	-0.0278408	0.110517	-0.166199	0.04496	0.557395			ENSG00000169783	LINGO1	protein_coding	-1.46847	0.0916332	-3.02858	0.0464486	0.3373
ENSG00000229847	EMX2OS	lncRNA	0.716018	1.23393	0.198105	0.0316482	0.29047			ENSG00000054282	SDCCAG8	protein_coding	0.264455	0.546873	-0.0179623	0.0475381	0.324999			ENSG00000168944	CEP120	protein_coding	0.323874	0.64767	7.78971e-05	0.0533693	0.749626			ENSG00000036672	USP2	protein_coding	-0.13566	0.0253743	-0.296695	0.0452743	0.557395			ENSG00000145241	CENPC	protein_coding	0.221851	0.392169	0.0515333	0.0465217	0.337389
ENSG00000235665	LINC00298	lncRNA	0.509998	0.999186	0.0208095	0.0316548	0.29047			ENSG00000148730	EIF4EBP2	protein_coding	-0.150314	-0.0251445	-0.275485	0.0478744	0.326871			ENSG00000183255	PTTG1IP	protein_coding	-0.394036	-0.0847629	-0.703309	0.0532258	0.749626			ENSG00000102893	PHKB	protein_coding	0.303466	0.53702	0.0699127	0.0451015	0.557395			ENSG00000091428	RAPGEF4	protein_coding	0.169296	0.372458	-0.033867	0.0468453	0.33753
ENSG00000011566	MAP4K3	protein_coding	-0.287844	0.194848	-0.770536	0.0322735	0.29144			ENSG00000107341	UBE2R2	protein_coding	-0.173994	0.161092	-0.50908	0.0480365	0.32755			ENSG00000185627	PSMD13	protein_coding	-0.31563	-0.0670033	-0.564256	0.0532506	0.749626			ENSG00000108406	DHX40	protein_coding	-0.165192	-0.0470458	-0.283337	0.0450699	0.557395			ENSG00000117868	ESYT2	protein_coding	-0.13538	0.0636635	-0.334423	0.0467366	0.33753
ENSG00000134698	AGO4	protein_coding	0.189231	0.328201	0.0502601	0.0322337	0.29144			ENSG00000108960	MMD	protein_coding	0.256107	0.463475	0.0487389	0.0484725	0.330093			ENSG00000198795	ZNF521	protein_coding	0.13417	0.357847	-0.0895065	0.053288	0.749626			ENSG00000110756	HPS5	protein_coding	0.136998	0.246802	0.0271932	0.044843	0.557395			ENSG00000130844	ZNF331	protein_coding	0.103687	0.201161	0.00621285	0.0467691	0.33753
ENSG00000138162	TACC2	protein_coding	-0.297747	-0.0691351	-0.526359	0.0322033	0.29144			ENSG00000109971	HSPA8	protein_coding	-0.213509	0.129574	-0.556592	0.0490236	0.331686			ENSG00000253161	LINC01605	lncRNA	-0.107224	0.0126486	-0.227098	0.0533654	0.749626			ENSG00000114933	INO80D	protein_coding	-0.766325	-0.0773726	-1.45528	0.0452887	0.557395			ENSG00000130856	ZNF236	protein_coding	0.137378	0.252805	0.0219511	0.0468261	0.33753
ENSG00000180998	GPR137C	protein_coding	0.209841	0.382202	0.0374797	0.0322845	0.29144			ENSG00000140105	WARS	protein_coding	-0.20827	-0.0516041	-0.364935	0.0489921	0.331686			ENSG00000100522	GNPNAT1	protein_coding	0.173652	0.347684	-0.000379167	0.0537689	0.751163			ENSG00000135686	KLHL36	protein_coding	-0.201545	-0.0257596	-0.37733	0.0448533	0.557395			ENSG00000184226	PCDH9	protein_coding	-0.24724	-0.00926485	-0.485215	0.0466723	0.33753
ENSG00000181350	LRRC75A	protein_coding	-0.178929	-0.0457221	-0.312137	0.0322032	0.29144			ENSG00000146070	PLA2G7	protein_coding	0.254512	0.557396	-0.0483718	0.0489582	0.331686			ENSG00000111859	NEDD9	protein_coding	-0.0911506	-0.0228901	-0.159411	0.05369	0.751163			ENSG00000155893	PXYLP1	protein_coding	-0.252668	0.0149591	-0.520295	0.0451216	0.557395			ENSG00000116539	ASH1L	protein_coding	0.273903	0.484723	0.063084	0.0469361	0.337745
ENSG00000130997	POLN	protein_coding	0.352298	0.614472	0.0901244	0.0324499	0.292282			ENSG00000150760	DOCK1	protein_coding	0.378713	0.721626	0.0358008	0.0489677	0.331686			ENSG00000173436	MICOS10	protein_coding	-0.364854	-0.0635902	-0.666117	0.0537387	0.751163			ENSG00000162408	NOL9	protein_coding	-0.191687	-0.0496813	-0.333694	0.0448483	0.557395			ENSG00000111371	SLC38A1	protein_coding	0.16869	0.458525	-0.121145	0.0472268	0.339307
ENSG00000176407	KCMF1	protein_coding	0.210989	0.368858	0.0531203	0.0324618	0.292282			ENSG00000239521	CASTOR3	protein_coding	-0.0117479	0.17091	-0.194406	0.0489913	0.331686			ENSG00000075239	ACAT1	protein_coding	0.240273	0.427489	0.0530565	0.0539525	0.752454			ENSG00000163872	YEATS2	protein_coding	-0.338679	-0.0651503	-0.612208	0.0452867	0.557395			ENSG00000145012	LPP	protein_coding	-0.708655	0.130764	-1.54807	0.0472754	0.339307
ENSG00000126777	KTN1	protein_coding	-0.357023	0.269921	-0.983966	0.032661	0.292666			ENSG00000120705	ETF1	protein_coding	-0.0303231	0.0712897	-0.131936	0.0495012	0.334485			ENSG00000107104	KANK1	protein_coding	-0.228499	-0.0382185	-0.418778	0.0541906	0.752454			ENSG00000196872	KIAA1211L	protein_coding	-0.187642	-0.0402224	-0.335061	0.0449322	0.557395			ENSG00000122042	UBL3	protein_coding	0.403583	0.787854	0.0193116	0.0474464	0.340094
ENSG00000155097	ATP6V1C1	protein_coding	-0.161839	0.0884054	-0.412083	0.0326357	0.292666			ENSG00000078018	MAP2	protein_coding	-0.197329	-0.0123792	-0.382279	0.0496903	0.335329			ENSG00000147676	MAL2	protein_coding	-0.343025	-0.0549682	-0.631081	0.0541102	0.752454			ENSG00000214413	BBIP1	protein_coding	-0.229031	-0.0339757	-0.424087	0.0449127	0.557395			ENSG00000113013	HSPA9	protein_coding	-0.441458	0.0951517	-0.978068	0.0478178	0.340729
ENSG00000176463	SLCO3A1	protein_coding	0.554049	1.00135	0.106747	0.032584	0.292666			ENSG00000229180	AC006001.3	transcribed_unprocessed_pseudogene	0.235765	0.41577	0.0557605	0.0501232	0.337815			ENSG00000197841	ZNF181	protein_coding	0.104922	0.19068	0.0191634	0.0542082	0.752454			ENSG00000231113	AL035587.1	lncRNA	0.202857	0.367046	0.0386682	0.0448863	0.557395			ENSG00000117155	SSX2IP	protein_coding	0.144512	0.258778	0.0302457	0.0478647	0.340729
ENSG00000196739	COL27A1	protein_coding	0.690785	1.26127	0.120296	0.0326726	0.292666			ENSG00000185088	RPS27L	protein_coding	0.319036	0.572389	0.0656842	0.0503924	0.339192			ENSG00000236653	LINC01923	lncRNA	0.140046	0.401111	-0.121018	0.0542102	0.752454			ENSG00000277199	LINC01632	lncRNA	0.16389	0.443049	-0.11527	0.045152	0.557395			ENSG00000123178	SPRYD7	protein_coding	-0.12425	0.0145843	-0.263083	0.0477437	0.340729
ENSG00000136381	IREB2	protein_coding	0.280383	0.485138	0.0756272	0.0327706	0.293166			ENSG00000070540	WIPI1	protein_coding	0.197635	0.359397	0.0358721	0.0504912	0.339421			ENSG00000079691	CARMIL1	protein_coding	0.426818	0.891412	-0.0377752	0.0542953	0.752667			ENSG00000112333	NR2E1	protein_coding	0.170067	0.367707	-0.0275744	0.0454685	0.558889			ENSG00000144711	IQSEC1	protein_coding	-0.257655	-0.0262425	-0.489067	0.0477369	0.340729
ENSG00000127220	ABHD8	protein_coding	0.255392	0.459176	0.0516089	0.0328245	0.293259			ENSG00000128294	TPST2	protein_coding	-0.0195372	0.132089	-0.171164	0.0506271	0.339794			ENSG00000110906	KCTD10	protein_coding	-0.158768	-0.0269279	-0.290608	0.0545919	0.755807			ENSG00000284461	AC027644.4	protein_coding	-0.15186	-0.00647759	-0.297243	0.0456713	0.56066			ENSG00000172775	FAM192A	protein_coding	0.135905	0.25814	0.0136699	0.0477873	0.340729
ENSG00000157388	CACNA1D	protein_coding	0.286018	0.504744	0.0672911	0.0328653	0.293259			ENSG00000204389	HSPA1A	protein_coding	-2.24758	-0.332814	-4.16234	0.0506768	0.339794			ENSG00000189403	HMGB1	protein_coding	-0.504707	-0.0737998	-0.935614	0.0549754	0.760141			ENSG00000166086	JAM3	protein_coding	-0.513516	0.0505306	-1.07756	0.0458158	0.561714			ENSG00000198700	IPO9	protein_coding	0.134819	0.247185	0.0224526	0.0479036	0.340729
ENSG00000177463	NR2C2	protein_coding	0.190809	0.334739	0.0468787	0.0330356	0.294025			ENSG00000132639	SNAP25	protein_coding	-0.264657	0.137566	-0.66688	0.050986	0.34143			ENSG00000166780	BMERB1	protein_coding	-0.269014	-0.039552	-0.498476	0.0553876	0.76486			ENSG00000055163	CYFIP2	protein_coding	-0.186268	-0.0352415	-0.337295	0.046095	0.562972			ENSG00000160862	AZGP1	protein_coding	0.405773	0.785123	0.0264238	0.0483244	0.343283
ENSG00000185238	PRMT3	protein_coding	-0.364605	0.0943975	-0.823607	0.0330347	0.294025			ENSG00000228393	LINC01004	lncRNA	0.194777	0.529803	-0.140248	0.0512981	0.342883			ENSG00000006025	OSBPL7	protein_coding	0.148753	0.284289	0.0132167	0.0555352	0.765917			ENSG00000183495	EP400	protein_coding	-0.306656	-0.0680625	-0.545249	0.0460515	0.562972			ENSG00000160789	LMNA	protein_coding	0.312928	0.565219	0.0606376	0.0484264	0.343358
ENSG00000152661	GJA1	protein_coding	0.805085	1.48575	0.124416	0.0332248	0.295331			ENSG00000276234	TADA2A	protein_coding	-0.152351	-0.0457096	-0.258992	0.0513342	0.342883			ENSG00000116793	PHTF1	protein_coding	0.274487	0.497405	0.0515684	0.0557245	0.766567			ENSG00000214113	LYRM4	protein_coding	-0.277724	-0.00505231	-0.550396	0.0459828	0.562972			ENSG00000172986	GXYLT2	protein_coding	0.389486	0.791595	-0.0126235	0.0484587	0.343358
ENSG00000128487	SPECC1	protein_coding	0.586218	1.05183	0.120602	0.033362	0.296173			ENSG00000233276	GPX1	polymorphic_pseudogene	0.522874	0.947053	0.0986948	0.0514405	0.343156			ENSG00000137842	TMEM62	protein_coding	0.31036	0.572916	0.0478047	0.0556888	0.766567			ENSG00000153012	LGI2	protein_coding	-0.201938	-0.0148086	-0.389067	0.0461982	0.563512			ENSG00000183666	GUSBP1	transcribed_unprocessed_pseudogene	-0.242679	0.780726	-1.26608	0.048654	0.343494
ENSG00000104205	SGK3	protein_coding	-0.283405	0.133864	-0.700674	0.0335707	0.297646			ENSG00000116754	SRSF11	protein_coding	0.558696	0.996674	0.120719	0.0516911	0.344388			ENSG00000146263	MMS22L	protein_coding	0.123442	0.260363	-0.0134785	0.0558976	0.767968			ENSG00000071626	DAZAP1	protein_coding	-0.268723	-0.00211163	-0.535334	0.0463658	0.564836			ENSG00000197993	KEL	protein_coding	-0.117795	0.0467633	-0.282352	0.0486637	0.343494
ENSG00000107077	KDM4C	protein_coding	0.0129886	0.554873	-0.528896	0.0337095	0.298496			ENSG00000126882	FAM78A	protein_coding	0.0818479	0.344982	-0.181286	0.0518627	0.344805			ENSG00000172339	ALG14	protein_coding	-0.271978	-0.0300512	-0.513905	0.0559805	0.768129			ENSG00000113966	ARL6	protein_coding	0.241992	0.469459	0.014525	0.0472876	0.571484			ENSG00000198836	OPA1	protein_coding	-0.284293	0.0405106	-0.609098	0.0485864	0.343494
ENSG00000221994	ZNF630	protein_coding	0.13368	0.233396	0.0339647	0.033824	0.29913			ENSG00000179915	NRXN1	protein_coding	-0.116372	0.259239	-0.491984	0.0518856	0.344805			ENSG00000071073	MGAT4A	protein_coding	0.264033	0.478266	0.0497988	0.0571192	0.777732			ENSG00000119314	PTBP3	protein_coding	-0.211667	0.0489451	-0.472279	0.0471875	0.571484			ENSG00000127947	PTPN12	protein_coding	0.314395	0.566718	0.0620725	0.048749	0.343658
ENSG00000229807	XIST	lncRNA	-0.649279	-0.0767649	-1.22179	0.0339703	0.300043			ENSG00000004700	RECQL	protein_coding	0.118044	0.212877	0.0232101	0.0519876	0.345045			ENSG00000101928	MOSPD1	protein_coding	0.135766	0.260156	0.0113766	0.0571074	0.777732			ENSG00000137343	ATAT1	protein_coding	-0.15974	-0.0420828	-0.277397	0.0471164	0.571484			ENSG00000100523	DDHD1	protein_coding	0.433239	0.782795	0.0836824	0.0488408	0.343869
ENSG00000154240	CEP112	protein_coding	0.866747	1.60734	0.126156	0.0340562	0.30042			ENSG00000132950	ZMYM5	protein_coding	0.135011	0.245132	0.0248913	0.0520637	0.345051			ENSG00000110400	NECTIN1	protein_coding	-0.32518	-0.0397798	-0.61058	0.0572876	0.777732			ENSG00000147485	PXDNL	protein_coding	0.363969	0.742408	-0.0144696	0.0473551	0.571484			ENSG00000099331	MYO9B	protein_coding	0.515893	0.916959	0.114828	0.0491429	0.345558
ENSG00000135698	MPHOSPH6	protein_coding	-0.205109	-0.0510867	-0.359131	0.0341301	0.300691			ENSG00000168209	DDIT4	protein_coding	-0.302213	0.256341	-0.860767	0.0521206	0.345051			ENSG00000151414	NEK7	protein_coding	0.267	0.493945	0.0400539	0.0567723	0.777732			ENSG00000157625	TAB3	protein_coding	0.166488	0.298549	0.0344281	0.0470519	0.571484			ENSG00000197776	KLHDC1	protein_coding	-0.230616	0.00895852	-0.47019	0.0493024	0.34624
ENSG00000078699	CBFA2T2	protein_coding	0.417841	0.729565	0.106117	0.0345909	0.30118			ENSG00000102910	LONP2	protein_coding	0.225006	0.408693	0.0413192	0.0524242	0.346623			ENSG00000167470	MIDN	protein_coding	-0.175065	-0.00831285	-0.341818	0.0571554	0.777732			ENSG00000164080	RAD54L2	protein_coding	-0.360682	-0.0189664	-0.702398	0.0472892	0.571484			ENSG00000096384	HSP90AB1	protein_coding	-1.22207	-0.0560659	-2.38808	0.0494193	0.346623
ENSG00000100307	CBX7	protein_coding	0.166184	0.316097	0.0162706	0.0345789	0.30118			ENSG00000119048	UBE2B	protein_coding	-0.184709	0.188255	-0.557674	0.0526387	0.346643			ENSG00000173705	SUSD5	protein_coding	-0.173395	-0.0363751	-0.310414	0.0570771	0.777732			ENSG00000164176	EDIL3	protein_coding	0.159275	0.542219	-0.223669	0.0470163	0.571484			ENSG00000153310	FAM49B	protein_coding	0.506187	0.909759	0.102614	0.0496667	0.347041
ENSG00000101298	SNPH	protein_coding	0.167398	0.297183	0.0376126	0.0346319	0.30118			ENSG00000142192	APP	protein_coding	-0.497856	0.0509534	-1.04666	0.0526924	0.346643			ENSG00000186732	MPPED1	protein_coding	-0.386765	-0.0149768	-0.758553	0.0569166	0.777732			ENSG00000171094	ALK	protein_coding	-0.431154	0.614597	-1.47691	0.0473896	0.571484			ENSG00000158079	PTPDC1	protein_coding	-0.280545	0.0282299	-0.589319	0.049633	0.347041
ENSG00000106772	PRUNE2	protein_coding	-0.372052	-0.0438155	-0.700289	0.0343842	0.30118			ENSG00000162601	MYSM1	protein_coding	0.15105	0.286493	0.0156081	0.0526851	0.346643			ENSG00000196569	LAMA2	protein_coding	0.126529	0.419354	-0.166296	0.0573373	0.777732			ENSG00000008118	CAMK1G	protein_coding	-0.168804	-0.0403618	-0.297246	0.0475682	0.572194			ENSG00000176407	KCMF1	protein_coding	0.148682	0.264998	0.0323654	0.0495811	0.347041
ENSG00000109762	SNX25	protein_coding	0.394076	0.687611	0.100541	0.0345879	0.30118			ENSG00000179051	RCC2	protein_coding	-0.15745	0.00200363	-0.316903	0.0525139	0.346643			ENSG00000230910	AL391807.1	lncRNA	-0.66343	-0.129292	-1.19757	0.0574014	0.777732			ENSG00000232000	CLCN3P1	transcribed_unprocessed_pseudogene	0.112195	0.19459	0.0298006	0.0475163	0.572194			ENSG00000047346	FAM214A	protein_coding	0.321699	0.590219	0.0531797	0.0497415	0.347127
ENSG00000118855	MFSD1	protein_coding	0.0625984	0.124142	0.00105475	0.0344828	0.30118			ENSG00000122126	OCRL	protein_coding	-0.0896851	-0.0153761	-0.163994	0.0528596	0.347306			ENSG00000253452	AC124290.1	lncRNA	-0.216213	-0.00109571	-0.43133	0.057245	0.777732			ENSG00000263956	NBPF11	protein_coding	0.127096	0.228724	0.0254675	0.0477296	0.573415			ENSG00000165138	ANKS6	protein_coding	-0.0849277	0.138367	-0.308223	0.0499539	0.348171
ENSG00000139154	AEBP2	protein_coding	0.301035	0.524315	0.0777556	0.0346617	0.30118			ENSG00000072501	SMC1A	protein_coding	0.143499	0.330285	-0.0432866	0.0529868	0.347496			ENSG00000111596	CNOT2	protein_coding	0.246743	0.492817	0.000669108	0.0581989	0.782637			ENSG00000063322	MED29	protein_coding	-0.152181	-0.014431	-0.289931	0.0479328	0.575133			ENSG00000220804	LINC01881	transcribed_unprocessed_pseudogene	0.31499	0.5682	0.0617802	0.0501697	0.349236
ENSG00000144161	ZC3H8	protein_coding	-0.140121	-0.0291558	-0.251087	0.0346317	0.30118			ENSG00000168961	LGALS9	protein_coding	0.477751	0.890337	0.0651655	0.0530214	0.347496			ENSG00000120738	EGR1	protein_coding	-0.176317	0.0486905	-0.401325	0.057983	0.782637			ENSG00000070018	LRP6	protein_coding	0.197213	0.34679	0.0476353	0.0481074	0.575808			ENSG00000116731	PRDM2	protein_coding	0.174588	0.31567	0.033507	0.0502481	0.349344
ENSG00000146151	HMGCLL1	protein_coding	0.60503	1.0752	0.13486	0.0346567	0.30118			ENSG00000119686	FLVCR2	protein_coding	-0.278629	-0.0494283	-0.50783	0.0534656	0.349969			ENSG00000154263	ABCA10	protein_coding	0.442431	0.864721	0.0201407	0.0581146	0.782637			ENSG00000138279	ANXA7	protein_coding	-0.213381	-0.0543935	-0.372369	0.0481094	0.575808			ENSG00000065621	GSTO2	protein_coding	-0.206627	0.0173844	-0.430639	0.0503695	0.34975
ENSG00000162236	STX5	protein_coding	0.140497	0.248002	0.032991	0.034642	0.30118			ENSG00000086200	IPO11	protein_coding	0.0912429	0.198405	-0.0159191	0.0536336	0.350532			ENSG00000182534	MXRA7	protein_coding	-0.292498	-0.0461193	-0.538876	0.0581413	0.782637			ENSG00000069188	SDK2	protein_coding	-0.208204	0.26404	-0.680448	0.0486442	0.576436			ENSG00000107164	FUBP3	protein_coding	-0.124753	-0.0116427	-0.237862	0.0507272	0.350916
ENSG00000228696	ARL17B	protein_coding	-0.839237	0.466504	-2.14498	0.0343422	0.30118			ENSG00000196230	TUBB	protein_coding	-0.158393	0.0745169	-0.391303	0.0536856	0.350532			ENSG00000231185	SPRY4-AS1	lncRNA	-0.361214	-0.0513029	-0.671126	0.0580732	0.782637			ENSG00000082556	OPRK1	protein_coding	0.193495	0.369802	0.0171884	0.048641	0.576436			ENSG00000134138	MEIS2	protein_coding	-0.585691	-0.0386796	-1.1327	0.0506792	0.350916
ENSG00000001084	GCLC	protein_coding	0.292071	0.507538	0.0766047	0.0348926	0.301873			ENSG00000132356	PRKAA1	protein_coding	0.151796	0.281271	0.0223215	0.0539897	0.351202			ENSG00000259972	AC009120.2	lncRNA	-0.530271	-0.0550428	-1.0055	0.0580515	0.782637			ENSG00000101152	DNAJC5	protein_coding	-0.253018	-0.0275346	-0.478501	0.0484771	0.576436			ENSG00000261115	TMEM178B	protein_coding	-0.173613	0.0126297	-0.359855	0.0507034	0.350916
ENSG00000089847	ANKRD24	protein_coding	-0.14324	0.00328429	-0.289764	0.035048	0.301873			ENSG00000135341	MAP3K7	protein_coding	0.195425	0.343477	0.0473717	0.0538922	0.351202			ENSG00000216863	LY86-AS1	lncRNA	-0.648808	0.396909	-1.69452	0.0583973	0.784328			ENSG00000147100	SLC16A2	protein_coding	-0.140558	-0.00183599	-0.27928	0.048503	0.576436			ENSG00000204442	FAM155A	protein_coding	-0.124141	0.175821	-0.424102	0.0512971	0.354416
ENSG00000090565	RAB11FIP3	protein_coding	-0.167828	0.227875	-0.563531	0.0349771	0.301873			ENSG00000156467	UQCRB	protein_coding	-0.227494	0.0401248	-0.495113	0.0539612	0.351202			ENSG00000079102	RUNX1T1	protein_coding	0.370757	0.721645	0.0198689	0.0587583	0.78492			ENSG00000165509	MAGEC3	protein_coding	-0.31098	0.0353615	-0.657321	0.0483843	0.576436			ENSG00000145016	RUBCN	protein_coding	0.0844938	0.159531	0.00945657	0.0514563	0.355074
ENSG00000125266	EFNB2	protein_coding	0.162216	0.302676	0.0217557	0.035119	0.301873			ENSG00000070018	LRP6	protein_coding	0.125473	0.303275	-0.0523294	0.0541701	0.351587			ENSG00000092108	SCFD1	protein_coding	0.248631	0.458657	0.0386052	0.0590498	0.78492			ENSG00000177432	NAP1L5	protein_coding	-0.320678	-0.0221922	-0.619163	0.048642	0.576436			ENSG00000172171	TEFM	protein_coding	-0.0799883	-0.00978985	-0.150187	0.0515462	0.355253
ENSG00000148408	CACNA1B	protein_coding	0.368502	0.649669	0.0873356	0.0350975	0.301873			ENSG00000129493	HEATR5A	protein_coding	-0.0983895	-0.012286	-0.184493	0.0543865	0.351587			ENSG00000107954	NEURL1	protein_coding	-0.425599	-0.0681979	-0.782999	0.0589016	0.78492			ENSG00000180611	MB21D2	protein_coding	0.441931	0.79452	0.0893421	0.0486149	0.576436			ENSG00000120742	SERP1	protein_coding	-0.152514	0.00645223	-0.31148	0.0516777	0.355717
ENSG00000155158	TTC39B	protein_coding	-0.209532	-0.0222374	-0.396826	0.0351164	0.301873			ENSG00000136717	BIN1	protein_coding	-0.891117	0.0197081	-1.80194	0.0544389	0.351587			ENSG00000131398	KCNC3	protein_coding	-0.313987	-0.0572248	-0.570749	0.0587541	0.78492			ENSG00000237298	TTN-AS1	lncRNA	-0.306294	0.167388	-0.779976	0.04853	0.576436			ENSG00000102910	LONP2	protein_coding	-0.19984	-0.0345192	-0.365161	0.0518391	0.355945
ENSG00000174231	PRPF8	protein_coding	-0.281958	-0.0422818	-0.521633	0.0351318	0.301873			ENSG00000142197	DOP1B	protein_coding	0.120653	0.352142	-0.110837	0.0543587	0.351587			ENSG00000143641	GALNT2	protein_coding	-0.302972	-0.0367948	-0.569149	0.0589422	0.78492			ENSG00000109079	TNFAIP1	protein_coding	-0.0827993	-0.0215001	-0.144099	0.048838	0.577213			ENSG00000116266	STXBP3	protein_coding	-0.253372	-0.0400523	-0.466692	0.0518205	0.355945
ENSG00000184207	PGP	protein_coding	0.266639	0.49854	0.0347387	0.0348819	0.301873			ENSG00000183808	RBM12B	protein_coding	0.209915	0.390705	0.0291256	0.0544524	0.351587			ENSG00000149311	ATM	protein_coding	0.28072	0.51711	0.04433	0.0588618	0.78492			ENSG00000155508	CNOT8	protein_coding	0.105154	0.192311	0.0179971	0.048798	0.577213			ENSG00000055044	NOP58	protein_coding	-0.322068	0.0113878	-0.655524	0.0520104	0.356509
ENSG00000242808	SOX2-OT	lncRNA	-0.467196	-0.100559	-0.833833	0.0350454	0.301873			ENSG00000276550	HERC2P2	transcribed_unprocessed_pseudogene	0.253978	0.464805	0.0431513	0.0541996	0.351587			ENSG00000152782	PANK1	protein_coding	0.248982	0.507547	-0.00958305	0.0590965	0.78492			ENSG00000172915	NBEA	protein_coding	0.188588	0.366014	0.011163	0.0488908	0.577213			ENSG00000127314	RAP1B	protein_coding	0.179286	0.323587	0.0349841	0.0520498	0.356509
ENSG00000095397	WHRN	protein_coding	-0.464696	0.124607	-1.054	0.0352664	0.301912			ENSG00000080824	HSP90AA1	protein_coding	-1.27666	0.119122	-2.67245	0.054625	0.352267			ENSG00000167106	FAM102A	protein_coding	-0.190691	-0.0334118	-0.347971	0.0589848	0.78492			ENSG00000101367	MAPRE1	protein_coding	-0.0844229	-0.0105592	-0.158287	0.049213	0.580301			ENSG00000097033	SH3GLB1	protein_coding	0.22726	0.407374	0.0471455	0.0523241	0.356627
ENSG00000109819	PPARGC1A	protein_coding	0.532675	0.944826	0.120524	0.0352236	0.301912			ENSG00000164989	CCDC171	protein_coding	-0.137457	-0.0235204	-0.251393	0.0547513	0.352647			ENSG00000196123	KIAA0895L	protein_coding	-0.334188	-0.0506367	-0.61774	0.0587821	0.78492			ENSG00000125648	SLC25A23	protein_coding	-0.217537	-0.0545753	-0.380498	0.0492806	0.580382			ENSG00000112902	SEMA5A	protein_coding	0.381049	0.689796	0.0723017	0.0522146	0.356627
ENSG00000117360	PRPF3	protein_coding	-0.203292	-0.0429677	-0.363616	0.035228	0.301912			ENSG00000025293	PHF20	protein_coding	-0.196563	-0.0126872	-0.38044	0.0553232	0.355892			ENSG00000215861	AC245297.1	transcribed_unprocessed_pseudogene	-0.382214	0.0697914	-0.834219	0.0592127	0.785497			ENSG00000167074	TEF	protein_coding	0.244043	0.439792	0.048295	0.0493743	0.580771			ENSG00000178764	ZHX2	protein_coding	-0.262909	0.478037	-1.00385	0.052307	0.356627
ENSG00000196405	EVL	protein_coding	-0.229215	-0.0405684	-0.417862	0.0353302	0.302086			ENSG00000117569	PTBP2	protein_coding	0.454851	0.820191	0.0895103	0.0556826	0.357325			ENSG00000081870	HSPB11	protein_coding	-0.174144	-0.0130069	-0.335281	0.0593125	0.785854			ENSG00000101871	MID1	protein_coding	-0.276821	0.0201018	-0.573744	0.0495935	0.58243			ENSG00000196505	GDAP2	protein_coding	0.0794089	0.141916	0.0169019	0.0521469	0.356627
ENSG00000058262	SEC61A1	protein_coding	0.367836	0.663346	0.0723256	0.0356114	0.303372			ENSG00000261064	LINC02256	lncRNA	-0.41228	-0.0529641	-0.771595	0.0556162	0.357325			ENSG00000103995	CEP152	protein_coding	0.173288	0.415098	-0.0685211	0.0597017	0.787143			ENSG00000122435	TRMT13	protein_coding	0.276948	0.509902	0.0439943	0.0496372	0.58243			ENSG00000100242	SUN2	protein_coding	0.69047	1.3777	0.00323919	0.0526388	0.357454
ENSG00000185627	PSMD13	protein_coding	-0.19318	-0.0354088	-0.350952	0.035585	0.303372			ENSG00000139154	AEBP2	protein_coding	0.535068	0.968875	0.101261	0.0559417	0.35828			ENSG00000114354	TFG	protein_coding	0.270183	0.494121	0.0462445	0.0595834	0.787143			ENSG00000187902	SHISA7	protein_coding	-0.257324	-0.038471	-0.476178	0.050107	0.587222			ENSG00000131711	MAP1B	protein_coding	-0.611548	-0.0714118	-1.15168	0.0525671	0.357454
ENSG00000225830	ERCC6	protein_coding	0.145732	0.265379	0.0260842	0.0355531	0.303372			ENSG00000171475	WIPF2	protein_coding	0.0977962	0.255344	-0.0597514	0.0559684	0.35828			ENSG00000129347	KRI1	protein_coding	0.133014	0.266464	-0.000435317	0.059551	0.787143			ENSG00000013523	ANGEL1	protein_coding	-0.129305	-0.0356939	-0.222916	0.0505645	0.587388			ENSG00000251322	SHANK3	protein_coding	-0.147283	0.0207556	-0.315322	0.0526252	0.357454
ENSG00000058453	CROCC	protein_coding	0.194583	0.344285	0.04488	0.035755	0.303852			ENSG00000053900	ANAPC4	protein_coding	0.139623	0.240429	0.0388173	0.0560551	0.358396			ENSG00000186479	RGS7BP	protein_coding	0.243666	0.576284	-0.0889511	0.0596306	0.787143			ENSG00000110619	CARS	protein_coding	-0.400745	-0.0748756	-0.726615	0.0507535	0.587388			ENSG00000071967	CYBRD1	protein_coding	-0.131792	0.000591851	-0.264176	0.0527847	0.358007
ENSG00000197702	PARVA	protein_coding	0.34786	0.617011	0.0787088	0.0357233	0.303852			ENSG00000160094	ZNF362	protein_coding	-0.181785	-0.0333494	-0.330221	0.0563257	0.359687			ENSG00000128654	MTX2	protein_coding	0.308716	0.690005	-0.0725735	0.0601557	0.79216			ENSG00000111581	NUP107	protein_coding	0.20112	0.369247	0.0329933	0.0505958	0.587388			ENSG00000166012	TAF1D	protein_coding	-0.427494	-0.0662384	-0.78875	0.0529223	0.358501
ENSG00000174718	RESF1	protein_coding	0.211564	0.370256	0.0528729	0.0359243	0.304919			ENSG00000100225	FBXO7	protein_coding	0.17237	0.319776	0.0249646	0.0566856	0.360268			ENSG00000089060	SLC8B1	protein_coding	-0.192285	-0.0383746	-0.346195	0.0605603	0.796516			ENSG00000114316	USP4	protein_coding	-0.293886	-0.0166462	-0.571126	0.0504661	0.587388			ENSG00000010292	NCAPD2	protein_coding	0.149905	0.272024	0.0277858	0.0533291	0.360378
ENSG00000139990	DCAF5	protein_coding	-0.173831	0.344173	-0.691836	0.0360633	0.305353			ENSG00000118515	SGK1	protein_coding	0.55064	0.997893	0.103386	0.0566744	0.360268			ENSG00000140470	ADAMTS17	protein_coding	0.28552	0.539572	0.0314667	0.0608008	0.798705			ENSG00000125869	LAMP5	protein_coding	-0.171344	-0.0181559	-0.324532	0.0507968	0.587388			ENSG00000185829	ARL17A	protein_coding	0.371177	0.704775	0.0375786	0.0532681	0.360378
ENSG00000177169	ULK1	protein_coding	0.197644	0.367937	0.0273503	0.0360551	0.305353			ENSG00000131504	DIAPH1	protein_coding	0.23835	0.439942	0.0367579	0.056687	0.360268			ENSG00000159147	DONSON	protein_coding	0.138865	0.261151	0.0165781	0.0610292	0.80073			ENSG00000144524	COPS7B	protein_coding	-0.153494	-0.0397218	-0.267265	0.0504492	0.587388			ENSG00000164347	GFM2	protein_coding	-0.126846	0.0105141	-0.264207	0.0534666	0.360867
ENSG00000170485	NPAS2	protein_coding	0.845684	1.68095	0.0104179	0.0361401	0.305632			ENSG00000185947	ZNF267	protein_coding	-0.0607639	0.0981137	-0.219641	0.0566922	0.360268			ENSG00000271614	ATP2B1-AS1	lncRNA	-0.284335	-0.0359914	-0.532679	0.0614442	0.805196			ENSG00000152990	ADGRA3	protein_coding	-0.20153	0.055317	-0.458377	0.0507565	0.587388			ENSG00000203930	LINC00632	lncRNA	-0.629729	0.0545103	-1.31397	0.0535561	0.361032
ENSG00000097007	ABL1	protein_coding	0.347206	0.612509	0.0819028	0.0362268	0.305994			ENSG00000165704	HPRT1	protein_coding	-0.170793	-0.0106676	-0.330919	0.0568667	0.360862			ENSG00000119596	YLPM1	protein_coding	0.221836	0.425146	0.0185256	0.0616223	0.805906			ENSG00000162980	ARL5A	protein_coding	0.162384	0.319542	0.00522516	0.050639	0.587388			ENSG00000047579	DTNBP1	protein_coding	0.113846	0.309648	-0.0819553	0.0536675	0.361344
ENSG00000127527	EPS15L1	protein_coding	-0.456664	0.0697961	-0.983123	0.0365112	0.308021			ENSG00000182150	ERCC6L2	protein_coding	0.220716	0.461038	-0.0196071	0.0569237	0.360862			ENSG00000174939	ASPHD1	protein_coding	-0.274207	-0.0577961	-0.490619	0.0616479	0.805906			ENSG00000176225	RTTN	protein_coding	0.214357	0.383208	0.0455065	0.0507579	0.587388			ENSG00000005801	ZNF195	protein_coding	0.24552	0.44646	0.0445797	0.0538679	0.36183
ENSG00000171604	CXXC5	protein_coding	0.330067	0.596427	0.0637083	0.0365792	0.308222			ENSG00000168421	RHOH	protein_coding	-0.220327	0.0744495	-0.515104	0.0570626	0.360867			ENSG00000168056	LTBP3	protein_coding	0.424385	0.818302	0.0304668	0.061844	0.807491			ENSG00000198440	ZNF583	protein_coding	0.122071	0.220784	0.0233579	0.0503475	0.587388			ENSG00000020922	MRE11	protein_coding	0.170219	0.310625	0.0298129	0.0540116	0.36183
ENSG00000164949	GEM	protein_coding	0.641691	1.18843	0.0949489	0.0366976	0.308845			ENSG00000203875	SNHG5	lncRNA	0.179393	0.32875	0.0300354	0.0570624	0.360867			ENSG00000185015	CA13	protein_coding	0.179505	0.338076	0.0209344	0.0619789	0.808273			ENSG00000251192	ZNF674	protein_coding	-0.102924	-0.0243447	-0.181503	0.0504879	0.587388			ENSG00000144746	ARL6IP5	protein_coding	-0.442972	-0.0654913	-0.820452	0.0539634	0.36183
ENSG00000101972	STAG2	protein_coding	0.233395	0.432377	0.0344126	0.0367933	0.309154			ENSG00000125691	RPL23	protein_coding	-0.289437	0.0681463	-0.647019	0.057207	0.360908			ENSG00000013619	MAMLD1	protein_coding	-0.519158	-0.0967545	-0.941562	0.0629212	0.811425			ENSG00000115525	ST3GAL5	protein_coding	-0.365255	-0.0421677	-0.688343	0.0509798	0.588082			ENSG00000150756	ATPSCKMT	protein_coding	-0.197233	-0.00631761	-0.388149	0.0539819	0.36183
ENSG00000177707	NECTIN3	protein_coding	0.239131	0.435805	0.0424569	0.036823	0.309154			ENSG00000136682	CBWD2	protein_coding	0.297641	0.546934	0.0483477	0.0571865	0.360908			ENSG00000079482	OPHN1	protein_coding	0.31415	0.633296	-0.00499637	0.0623121	0.811425			ENSG00000123607	TTC21B	protein_coding	0.277573	0.523094	0.0320513	0.050954	0.588082			ENSG00000196440	ARMCX4	protein_coding	-0.253019	0.0314822	-0.537521	0.0540658	0.36183
ENSG00000066084	DIP2B	protein_coding	0.374062	0.697567	0.050557	0.0369701	0.3093			ENSG00000163389	POGLUT1	protein_coding	0.0807377	0.165462	-0.00398656	0.0574156	0.361787			ENSG00000096654	ZNF184	protein_coding	-0.307028	0.0141773	-0.628233	0.0627291	0.811425			ENSG00000171798	KNDC1	protein_coding	-0.317417	-0.00709221	-0.627741	0.0511587	0.589435			ENSG00000106299	WASL	protein_coding	0.152734	0.273356	0.0321122	0.0542027	0.362309
ENSG00000076344	RGS11	protein_coding	-0.387732	-0.0546676	-0.720796	0.0369877	0.3093			ENSG00000104972	LILRB1	protein_coding	-0.422466	0.0570604	-0.901993	0.0577588	0.362912			ENSG00000107679	PLEKHA1	protein_coding	0.378875	0.692374	0.0653756	0.0631986	0.811425			ENSG00000149970	CNKSR2	protein_coding	0.19245	0.508928	-0.124028	0.0513853	0.591333			ENSG00000140350	ANP32A	protein_coding	-0.231933	-0.0130824	-0.450783	0.0542949	0.362489
ENSG00000135678	CPM	protein_coding	0.280989	0.499227	0.062751	0.03701	0.3093			ENSG00000121390	PSPC1	protein_coding	0.410533	0.728922	0.0921436	0.0578022	0.362912			ENSG00000110436	SLC1A2	protein_coding	-0.396012	-0.0596861	-0.732338	0.0627167	0.811425			ENSG00000246982	Z84485.1	lncRNA	0.198469	0.36683	0.0301081	0.0516392	0.593541			ENSG00000143420	ENSA	protein_coding	0.215308	0.404185	0.0264304	0.0543617	0.362499
ENSG00000286033	CR381670.2	lncRNA	0.623633	1.18986	0.0574096	0.0370182	0.3093			ENSG00000143919	CAMKMT	protein_coding	0.529219	1.26536	-0.206923	0.0577185	0.362912			ENSG00000118762	PKD2	protein_coding	0.393214	0.752351	0.0340766	0.0631337	0.811425			ENSG00000149177	PTPRJ	protein_coding	-0.349021	0.0315936	-0.729635	0.0518148	0.594844			ENSG00000105220	GPI	protein_coding	-0.307103	-0.00953733	-0.604668	0.0544803	0.362853
ENSG00000169764	UGP2	protein_coding	-0.375054	0.0173959	-0.767503	0.037194	0.310396			ENSG00000183354	KIAA2026	protein_coding	0.338457	0.612662	0.0642513	0.058142	0.364607			ENSG00000157107	FCHO2	protein_coding	0.284979	0.546297	0.0236606	0.0629209	0.811425			ENSG00000141380	SS18	protein_coding	0.250423	0.460541	0.0403039	0.0520523	0.596107			ENSG00000131773	KHDRBS3	protein_coding	0.371938	0.683213	0.0606621	0.0546627	0.363402
ENSG00000135930	EIF4E2	protein_coding	-0.0967172	-0.0239617	-0.169473	0.037243	0.310433			ENSG00000213639	PPP1CB	protein_coding	-0.230898	0.0556574	-0.517454	0.0582936	0.36512			ENSG00000165392	WRN	protein_coding	0.284886	0.573746	-0.00397538	0.0627068	0.811425			ENSG00000258216	AC009522.1	lncRNA	0.0619445	0.17327	-0.0493809	0.0521118	0.596107			ENSG00000167460	TPM4	protein_coding	-0.231737	-0.0242738	-0.439201	0.0546937	0.363402
ENSG00000065548	ZC3H15	protein_coding	-0.241971	-0.0205537	-0.463389	0.037653	0.311241			ENSG00000171729	TMEM51	protein_coding	0.0944854	0.549268	-0.360297	0.0592032	0.370374			ENSG00000169710	FASN	protein_coding	0.301189	0.565227	0.0371503	0.0624345	0.811425			ENSG00000266865	AC138207.8	transcribed_unprocessed_pseudogene	0.177239	0.31805	0.0364283	0.0520452	0.596107			ENSG00000198046	ZNF667	protein_coding	-0.143012	-0.0071664	-0.278858	0.0548911	0.364065
ENSG00000110075	PPP6R3	protein_coding	-0.177882	0.196136	-0.551901	0.037475	0.311241			ENSG00000008083	JARID2	protein_coding	0.508882	0.940507	0.0772575	0.0594101	0.371224			ENSG00000173267	SNCG	protein_coding	-0.294996	-0.0380691	-0.551923	0.0627087	0.811425			ENSG00000049239	H6PD	protein_coding	-0.10741	0.061056	-0.275876	0.0523534	0.598155			ENSG00000262943	ALOX12P2	transcribed_unprocessed_pseudogene	-0.0853511	0.0633757	-0.234078	0.0549247	0.364065
ENSG00000123562	MORF4L2	protein_coding	-0.384968	-0.0417057	-0.728229	0.037574	0.311241			ENSG00000030419	IKZF2	protein_coding	-0.264188	-0.0100479	-0.518328	0.0595136	0.371374			ENSG00000205629	LCMT1	protein_coding	-0.349626	-0.0654707	-0.633781	0.0629906	0.811425			ENSG00000006283	CACNA1G	protein_coding	-0.176085	0.0785263	-0.430697	0.052537	0.599536			ENSG00000151150	ANK3	protein_coding	-0.228559	-0.0403637	-0.416755	0.0551729	0.365274
[truncated: 9,947 more rows]
[truncated: 16 more columns]

## Sheet: S4
Astrocytes												Microglia												Excitatory neuron												Inhibitory neuron												Oligodendrocyte
[truncated: 140 more rows]
[truncated: 20 more columns]

## Sheet: S5-ADvsNDC
Geneset Enrichment Analaysis	Astro				Micro				Oligo				OPC				Vasc				Exc				Inh
[truncated: 34 more rows]

[truncated: 12 more sheets: S5-amyloid-beta, S5-braak, S6, S7, S8, S9, S10, S11, S12, S13, S14, Genesets used in this study]
